# Supplementary material for: Severe Hemolysis during Primaquine Radical Cure of Plasmodium vivax Malaria: Two Systematic Reviews and Individual Patient Data Descriptive Analyses
Source: Am J Trop Med Hyg. 2023 Aug 21;109(4):761–9. doi: 10.4269/ajtmh.23-0280 (PMC10551063; doi:10.4269/ajtmh.23-0280)
Supplement: Supplementary file 2 [file tpmd230280.SD2.xlsx]

## Sheet: Review1a
First Author	Authors	Title	Journal	Yearpub	Vol	Issue	Pages	Acc Number	Abstract	Type of Study	Randomisation	Country	Notes	URL
Pukrittayakamee-1994a	Pukrittayakamee, S.;Vanijanonta, S.;Chantra, A.;Clemens, R.;White, N. J.	Blood stage antimalarial efficacy of primaquine in Plasmodium vivax malaria	J Infect Dis	1994	169		932-5	8133114	The blood stage antimalarial efficacy of primaquine (0.25 mg of base/kg of body weight/day over 14 days) and chloroquine (25 mg of base/kg over 3 days) were compared in 85 adult Thai men with acute Plasmodium vivax malaria. Most (75%) had at least one malaria episode previously. Parasite clearance times after primaquine alone (n = 30) were slower than after chloroquine (n = 30) or combined chloro…	Blood Stage & Antirelapse Clinical Trial	Randomised	Thailand		http://www.jstor.org/pss/30113859
Baird-1995	Baird, J. K.;Basri, H.;Subianto, B.;Fryauff, D. J.;McElroy, P. D.;Leksana, B.;Richie, T. L.;Masbar, S.;Wignall, F. S.;Hoffman, S. L.	Treatment of chloroquine-resistant Plasmodium vivax with chloroquine and primaquine or halofantrine.	J Infect Dis	1995	171		1678-1682	7769318	Optimal therapy for infection by chloroquine-resistant Plasmodium vivax has not been established. From 1992 to 1994 during three separate studies, 147 Javanese residents of Irian Jaya infected by P. vivax were treated with either chloroquine (25 mg of base/kg during 3 days or 10 mg of base/kg in one dose) plus primaquine (10 mg/kg during 28 days or 2.5 mg/kg during 3 days) (n = 78), chloroquine p…	Blood Stage & Antirelapse Clinical Trial	Randomised	Indonesia		http://www.jstor.org/pss/30135608
Tjitra-1995	E. O. Tjitra, S., Pribadi, W., Arbani, P. R., Harianto, P. N., Kawulur, P., Renny, M.	Randomized comparative study of chloroquine and halofantrine in vivax malaria patients	Medical Journal of Indonesia	1995	4	1	30-36	NonPubMed11	Cases of vivax malaria resistant to chloroquine and post transfusion vivax malaria resistant to chloroquine and quinine have been reported in Indonesia. In order to compare the efficacy, tolerance and side effects of chloroquine and halofantrine in the treatnent of vivax malaria patients, a randomized study was carried out in Bethesda Hospital, North Sulawesi, Indonesia. All patients were hospita…	Blood Stage & Antirelapse Clinical Trial	Randomised	Indonesia
Gogtay-1999	Gogtay, N. J.;Desai, S.;Kamtekar, K. D.;Kadam, V. S.;Dalvi, S. S.;Kshirsagar, N. A.	Efficacy of 5- and 14- day primaquine regimen in the prevention of relapses in Plasmodium vivax infections	Ann Trop Med Parasitol	1999	93		809-12	10715673	Vivax malaria accounts for 80% of malaria cases in Mumbai (Bombay) and has high morbidity. In India, the standard treatment to prevent relapses of vivax malaria is a 5-day regimen of primaquine. However, between 1977 and 1997, the efficacy of this treatment declined from approximately 99% to 87%. The efficacy of the 5-day regimen was therefore compared with that of the 14-day regimen currently re…	Blood Stage & Antirelapse Clinical Trial	Randomised	India		http://www.tropmed.org/publications/annals/index.php
Looareesuwan-1999a	Looareesuwan, S.;Wilairatana, P.;Krudsood, S.;Treeprasertsuk, S.;Singhasivanon, P.;Bussaratid, V.;Chokjindachai, W.;Viriyavejakul, P.;Chalermrut, K.;Walsh, D. S.;White, J.	Chloroquine sensitivity of Plasmodium vivax in Thailand.	Ann Trop Med Parasitol	1999	93	3	225-230	10562823	Chloroquine has been the standard treatment for Plasmodium vivax malaria for more than 40 years in most regions of the world. Recently, however, chloroquine-resistant P. vivax has been reported from Oceania, several parts of Asia, and South America. In order to assess the situation in Thailand, 886 patients with vivax malaria who were admitted to the Bangkok Hospital for Tropical Diseases from 19…	Blood Stage & Antirelapse Clinical Trial	Randomised	Thailand		http://www.tropmed.org/publications/annals/index.php
Luxemburger-1999	Luxemburger, C.;van, V. M.;Jonathan, S.;McGready, R.;Looareesuwan, S.;White, N. J.;Nosten, F.	Treatment of vivax malaria on the western border of Thailand.	Trans R Soc Trop Med Hyg	1999	93		433-438	10674098	The efficacy of chloroquine (25 mg base/kg over 3 days) in Plasmodium vivax malaria was evaluated in 1995/96 in 342 patients living in an endemic area on the western border of Thailand. Clearance of fever and parasites was obtained within 2 days in > 95% of the patients, and all were aparasitaemic by day 4. Reappearance of P. vivax occurred in 1 patient on day 21 and in 8 by day 28, giving a 28-d…	Blood Stage & Antirelapse Clinical Trial	Non-randomised	Thailand		http://www.sciencedirect.com/science/article/pii/S0035920399901499
Rowland-1999	Rowland, M.;Durrani, N.	Randomized controlled trials of 5- and 14-days primaquine therapy against relapses of vivax malaria in an Afghan refugee settlement in Pakistan	Transactions of the Royal Society of Tropical Medicine and Hygiene	1999	93	6	641-3	10717755	Primaquine is the only drug available that can eliminate hypnozoites from the liver and prevent relapses of vivax malaria. The World Health Organization recommends a course of 14-21 days depending on region and strain. The National Malaria Control and Eradication Programmes of Pakistan and India have adhered to a 5-day course as their standard as it is deemed more practical to implement and becau…	Blood Stage & Antirelapse Clinical Trial	Randomised	Pakistan		http://www.ncbi.nlm.nih.gov/pubmed/10717755
Walsh-1999	Walsh, D. S.;Looareesuwan, S.;Wilairatana, P.;Heppner, D. G., Jr.;Tang, D. B.;Brewer, T. G.;Chokejindachai, W.;Viriyavejakul, P.;Kyle, D. E.;Milhous, W. K.;Schuster, B. G.;Horton, J.;Braitman, D. J.;Brueckner, R. P.	Randomized dose-ranging study of the safety and efficacy of WR 238605 (Tafenoquine) in the prevention of relapse of Plasmodium vivax malaria in Thailand	The Journal of infectious diseases	1999	180	4	1282-7	10479159	WR 238605 is an 8-aminoquinoline developed for the radical cure of Plasmodium vivax. Forty-four P. vivax-infected patients were randomly assigned to 1 of 4 treatment regimens: 3 groups received a blood schizonticidal dose of chloroquine followed by WR 238605: group A (n=15) received 300 mg daily for 7 days; group B (n=11), 500 mg daily for 3 days, repeated 1 week after the initial dose; group C (…	Blood Stage & Antirelapse Clinical Trial	Randomised	Thailand		http://www.jstor.org/pss/30109932
Wilairatana-1999	Wilairatana, P.;Silachamroon, U.;Krudsood, S.;Singhasivanon, P.;Treeprasertsuk, S.;Bussaratid, V.;Phumratanaprapin, W.;Srivilirit, S.;Looareesuwan, S.	Efficacy of primaquine regimens for primaquine-resistant Plasmodium vivax malaria in Thailand	Am J Trop Med Hyg	1999	61	6	973-7	10674681	To define the current efficacy of Fansidar (F. Hoffmann-La Roche Ltd., Basel Switzerland) (pyrimethamine and sulfadoxine), primaquine in a high dose, and artesunate for treating acute Plasmodium vivax malaria, we conducted a comparative clinical trial of these 3 drugs in an open-label study. Patients (15-65 years old) were assigned to 1 of 4 treatments regimens in a serial order. Ninety percent o…	Blood Stage & Antirelapse Clinical Trial	Non-randomised	Thailand		http://www.ajtmh.org/content/61/6/973.citation
Pukrittayakamee-2000	Pukrittayakamee, S.;Chantra, A.;Simpson, J. A.;Vanijanonta, S.;Clemens, R.;Looareesuwan, S.;White, N. J.	Therapeutic responses to different antimalarial drugs in vivax malaria.	Antimicrob Agents Chemother	2000	44		1680-1685	10817728	The therapeutic responses to the eight most widely used antimalarial drugs were assessed in 207 adult patients with Plasmodium vivax malaria. This parasite does not cause marked sequestration, so parasite clearance can be used as a direct measure of antimalarial activity. The activities of these drugs in descending order were artesunate, artemether, chloroquine, mefloquine, quinine, halofantrine,…	Blood Stage & Antirelapse Clinical Trial	Randomised	Thailand		http://aac.asm.org/content/44/6/1680.abstract
da Silva-2003	da, S. R. S.;Pinto, A. Y.;Calvosa, V. S.;de, S. J. M.	Short course schemes for vivax malaria treatment	Revista da Sociedade Brasileira de Medicina Tropical	2003	36	2	235-9	12806460	with the objective of evaluating shortened therapeutic outlines effective in vivax malaria treatment, we accomplished an open, prospective study allocating 234 patients with vivax malaria distributed at random into eight therapeutic groups. Six groups used oral arthemisin as blood esquizonticide at different doses for one day and the other two groups received chloroquine in a single dose. The pri…	Blood Stage & Antirelapse Clinical Trial	Randomised	Brazil		http://www.scielo.br/scielo.php?script=sci_arttext&pid=S0037-86822003000200007&lng=en&nrm=iso&tlng=en
Leslie-2004	Leslie, T.;Rab, M. A.;Ahmadzai, H.;Durrani, N.;Fayaz, M.;Kolaczinski, J.;Rowland, M.	Compliance with 14-day primaquine therapy for radical cure of vivax malaria--a randomized placebo-controlled trial comparing unsupervised with supervised treatment	Transactions of the Royal Society of Tropical Medicine and Hygiene	2004	98	3	168-73	15024927	The only available treatment that can eliminate the latent hypnozoite reservoir of vivax malaria is a 14 d course of primaquine (PQ). A potential problem with long-course chemotherapy is the issue of compliance after clinical symptoms have subsided. The present study, carried out at an Afghan refugee camp in Pakistan, between June 2000 and August 2001, compared 14 d treatment in supervised and un…	Blood Stage & Antirelapse Clinical Trial	Randomised	Pakistan		http://www.sciencedirect.com/science/article/pii/S0035920303000415
Walsh-2004	Walsh, D. S.;Wilairatana, P.;Tang, D. B.;Heppner, D. G., Jr.;Brewer, T. G.;Krudsood, S.;Silachamroon, U.;Phumratanaprapin, W.;Siriyanonda, D.;Looareesuwan, S.	Randomized trial of 3-dose regimens of tafenoquine (WR238605) versus low-dose primaquine for preventing Plasmodium vivax malaria relapse	Clin Infect Dis	2004	39		1095-1103	15486831	BACKGROUND: Tafenoquine is an 8-aminoquinoline developed as a more effective replacement for primaquine. In a previous dose-ranging study in Thailand, 3 tafenoquine regimens with total doses ranging from 500 mg to 3000 mg prevented relapse of Plasmodium vivax malaria in most patients when administered 2 days after receipt of a blood schizonticidal dose of chloroquine. METHODS: To improve convenie…	Blood Stage & Antirelapse Clinical Trial	Randomised	Thailand		http://cid.oxfordjournals.org/content/39/8/1095.long
Krudsood-2006	Krudsood, S.;Wilairatana, P.;Tangpukdee, N.;Chalermrut, K.;Srivilairit, S.;Thanachartwet, V.;Muangnoicharoen, S.;Luplertlop, N.;Brittenham, G. M.;Looareesuwan, S.	Safety and tolerability of elubaquine (bulaquine, CDRI 80/53) for treatment of Plasmidium vivax malaria in Thailand	The Korean journal of parasitology	2006	44	3	221-8	16969059	We conducted a study to compare the safety and tolerability of anti-relapse drugs elubaquine and primaquine against Plasmodium vivax malaria. After standard therapy with chloroquine, 30 mg/kg given over 3 days, 141 patients with P. vivax infection were randomized to receive primaquine or elubaquine. The 2 treatment regimens were primaquine 30 mg once daily for 7 days (group A, n = 71), and elubaq…	Blood Stage & Antirelapse Clinical Trial	Randomised	Thailand		http://www.ncbi.nlm.nih.gov/pmc/articles/PMC2532664/
Tasanor-2006	Tasanor, O.;Ruengweerayut, R.;Sirichaisinthop, J.;Congpuong, K.;Wernsdorfer, W. H.;Na-Bangchang, K.	Clinical-parasitological response and in-vitro sensitivity of Plasmodium vivax to chloroquine and quinine on the western border of Thailand.	Trans R Soc Trop Med Hyg	2006	100		410-418	16497347	This study was conducted during 2002-2004 at Mae Sot District, on the Thai-Myanmar border, an area of multidrug-resistant Plasmodium falciparum malaria. Sixty-two patients with P. vivax malaria were included in the study. All were randomized into two groups to receive a 3-day regimen of chloroquine or a 3-day regimen of quinine. Primaquine was given to patients in both groups for the elimination …	Blood Stage & Antirelapse Clinical Trial	Randomised	Thailand		http://www.sciencedirect.com/science/article/pii/S003592030500386X
Valecha-2006	Valecha, N.;Joshi, H.;Eapen, A.;Ravinderan, J.;Kumar, A.;Prajapati, S. K.;Ringwald, P.	Therapeutic efficacy of chloroquine in Plasmodium vivax from areas with different epidemiological patterns in India and their Pvdhfr gene mutation pattern.	Trans R Soc Trop Med Hyg	2006	100		831-837	16513151	Among the four human malaria parasites, drug resistance occurs mainly in Plasmodium falciparum. However, there are some reports of chloroquine (CQ) resistance in P. vivax from different geographical regions. In India, approximately 50% of a total of 2 million cases of malaria reported annually are due to P. vivax. CQ is the drug of choice for treatment. Since few cases of treatment failure have b…	Blood Stage Clinical Trial	Non-randomised	India		http://www.ncbi.nlm.nih.gov/pubmed/16513151
Krudsood-2007	Krudsood, S.;Tangpukdee, N.;Muangnoicharoen, S.;Thanachartwet, V.;Luplertlop, N.;Srivilairit, S.;Wilairatana, P.;Kano, S.;Ringwald, P.;Looareesuwan, S.	Clinical efficacy of chloroquine versus artemether-lumefantrine for Plasmodium vivax treatment in Thailand.	Korean J Parasitol	2007	45	2	111-114	17570973	Chloroquine remains the drug of choice for the treatment of vivax malaria in Thailand. Mixed infections of falciparum and vivax malaria are also common in South-East Asia. Laboratory confirmation of malaria species is not generally available. This study aimed to find alternative regimens for treating both malaria species by using falciparum antimalarial drugs. From June 2004 to May 2005, 98 patie…	Blood Stage & Antirelapse Clinical Trial	Randomised	Thailand		http://www.ncbi.nlm.nih.gov/pubmed/17570973
Leslie-2007	Leslie, T.;Mayan, M. I.;Hasan, M. A.;Safi, M. H.;Klinkenberg, E.;Whitty, C. J.;Rowland, M.	Sulfadoxine-pyrimethamine, chlorproguanil-dapsone, or chloroquine for the treatment of Plasmodium vivax malaria in Afghanistan and Pakistan: a randomized controlled trial	JAMA	2007	297	20	2201-2209	17519409	CONTEXT: In areas where Plasmodium falciparum and Plasmodium vivax coexist and treatments for the 2 species differ, misdiagnosis can lead to poor outcomes in either disease. A unified therapy effective against both species would reduce reliance on species-specific diagnosis, which in many areas is difficult to maintain. The antifolates are an important and affordable antimalarial class to which i…	Blood Stage Clinical Trial	Randomised	Afghanistan		http://jama.jamanetwork.com/article.aspx?articleid=207249
Krudsood-2008	Krudsood, S.;Tangpukdee, N.;Wilairatana, P.;Phophak, N.;Baird, J. K.;Brittenham, G. M.;Looareesuwan, S.	High-dose primaquine regimens against relapse of Plasmodium vivax malaria	The American journal of tropical medicine and hygiene	2008	78	5	736-40	18458306	Plasmodium vivax causes debilitating but usually non-lethal malaria in most of Asia and South America. Prevention of relapse after otherwise effective therapy for the acute attack requires a standard daily dose of primaquine administered over 14 days. This regimen has < 90% efficacy in Thailand, and is widely regarded as ineffective because of poor compliance over the relatively long duration of …	Blood Stage & Antirelapse Clinical Trial	Randomised	Thailand		http://www.ajtmh.org/content/78/5/736
Leslie-2008	Leslie, T.;Mayan, I.;Mohammed, N.;Erasmus, P.;Kolaczinski, J.;Whitty, C. J.;Rowland, M.	A randomized controlled trial of 8 weeks, once weekly primaquine regimen to prevent relapse of Plasmodium vivax in Northwest Frontier Province, Pakistan	PLoS One	2008	3	8	2861	18682739	BACKGROUND: Vivax malaria remains a major cause of morbidity in the subtropics. To undermine the stability of the disease, drugs are required that prevent relapse and provide reservoir reduction. A 14-day course of primaquine (PQ) is effective but cannot safely be used in routine practice because of its interaction with glucose-6-phosphate dehydrogenase (G6PD) deficiency for which testing is seld…	Blood Stage & Antirelapse Clinical Trial	Randomised	Pakistan		http://www.plosone.org/article/metrics/info:doi%2F10.1371%2Fjournal.pone.0002861;jsessionid=85995F8243D0285C79823421BFE0AC60
Ketema-2009	Ketema, T.;Bacha, K.;Birhanu, T.;Petros, B.	Chloroquine-resistant Plasmodium vivax malaria in Serbo town, Jimma zone, south-west Ethiopia	Malaria Journal	2009	8		177	19642976	BACKGROUND: Ethiopia has the highest proportion of vivax malaria, approximately 40% of all malaria infections, in contrast to African countries. Chloroquine (CQ) is the drug of choice for the treatment of Plasmodium vivax infection in the country, although CQ resistant P. vivax (CRPv) has started to challenge the efficacy of the drug. The present study was conducted to assess the current status o…	Blood Stage Clinical Trial	Non-randomised	Ethiopia		http://www.malariajournal.com/content/8/1/177
Lee-2009b	Lee, S. W.;Lee, M.;Lee, D. D.;Kim, C.;Kim, Y. J.;Kim, J. Y.;Green, M. D.;Klein, T. A.;Kim, H. C.;Nettey, H.;Ko, D. H.;Kim, H.;Park, I.	Biological resistance of hydroxychloroquine for Plasmodium vivax malaria in the Republic of Korea	Am J Trop Med Hyg	2009	81	4	600-604	19815873	The Republic of Korea (ROK) Army instituted a vivax malaria chemoprophylaxis program (hydroxychloroquine [HCQ] 400 mg per week) in 1997 that was expanded to nearly 200,000 soldiers by 2007, raising concerns for the emergence of drug-resistant vivax malaria. Therefore, a study of whole blood HCQ concentrations for all malaria patients admitted to four ROK Army hospitals was conducted from June thr…	Blood Stage & Antirelapse Clinical Trial	Non-randomised	South Korea		http://www.ajtmh.org/content/81/4/600
Awab-2010	Awab, G. R.;Pukrittayakamee, S.;Imwong, M.;Dondorp, A. M.;Woodrow, C. J.;Lee, S. J.;Day, N. P.;Singhasivanon, P.;White, N. J.;Kaker, F.	Dihydroartemisinin-piperaquine versus chloroquine to treat vivax malaria in Afghanistan: an open randomized, non-inferiority, trial	Malaria Journal	2010	9	1	105	20409302	BACKGROUND: Afghanistan's national guidelines recommend chloroquine for the treatment of Plasmodium vivax infection, the parasite responsible for the majority of its malaria burden. Chloroquine resistance in P. vivax is emerging in Asia. Therapeutic responses across Afghanistan have not been evaluated in detail. METHODS: Between July 2007 and February 2009, an open-label, randomized controlled tr…	Blood Stage Clinical Trial	Randomised	Afghanistan		http://www.malariajournal.com/content/9/1/105
Takeuchi-2010	Takeuchi, R.;Lawpoolsri, S.;Imwong, M.;Kobayashi, J.;Kaewkungwal, J.;Pukrittayakamee, S.;Puangsa-art, S.;Thanyavanich, N.;Maneeboonyang, W.;Day, N. P.;Singhasivanon, P.	Directly-observed therapy (DOT) for the radical 14-day primaquine treatment of Plasmodium vivax malaria on the Thai-Myanmar border	Malaria journal	2010	9		308	21040545	BACKGROUND: Plasmodium vivax has a dormant hepatic stage, called the hypnozoite, which can cause relapse months after the initial attack. For 50 years, primaquine has been used as a hypnozoitocide to radically cure P. vivax infection, but major concerns remain regarding the side-effects of the drug and adherence to the 14-day regimen. This study examined the effectiveness of using the directly-ob…	Blood Stage & Antirelapse Clinical Trial	Randomised	Thailand		http://www.malariajournal.com/content/9/1/308
Hwang-2013	Hwang,J.;Alemayehu,B.H.;Reithinger,R.;Tekleyohannes,S.G.; Teshi,T.;Birhanu,S.G.;Demeke,L.;Hoos, D.;Melaku,Z.;Kassa,M.;Jima,D.;Malone,J.L.;Nettey,H.;Green,M.;Poe,A,;Akinyi,S.;Udhayakumar,V.;Kachur, S.P;Filler,S.	In Vivo Efficacy of Artemether-Lumefantrine and Chloroquine against Plasmodium vivax: A Randomized Open Label Trial in Central Ethiopia	PLoS One	2013	8	5	e63433	23717423	Background: In vivo efficacy assessments of antimalarials are essential for ensuring effective case management. In Ethiopia, chloroquine (CQ) without primaquine is the first-line treatment for Plasmodium vivax in malarious areas, but artemetherlumefantrine (AL) is also commonly used. Methods and Findings: In 2009, we conducted a 42-day efficacy study of AL or CQ for P. vivax in Oromia Regional St…	Blood Stage Clinical Trial	Randomised	Ethiopia		http://www.plosone.org/article/info%3Adoi%2F10.1371%2Fjournal.pone.0063433
Liu-2013	Liu, H; Yang, HL; Xu, JW; Wang, JZ; Nie, RH; Li CF	Artemisinin-naphthoquine combination versus chloroquine-primaquine to treat vivax malaria: an open-label randomized and non-inferiority trial in Yunnan Province, China	Malaria journal	2013	12	409	doi:10.1186/1475-2875-12-409	24215565	AbstractBACKGROUND: Plasmodium vivax is the main malaria parasite in China, and China is now making efforts to eliminate malaria by 2020. Radical cure of vivax malaria is one of challenges for malaria elimination. The purpose is to evaluate the efficacy and safety of artemisinin-naphthoquine (ANQ) versus chloroquine-primaquine (CQ-PQ) in treatment of vivax malaria in Yunnan Province, China. METHO…	Blood Stage & Antirelapse Clinical Trial	Randomised	China		http://www.malariajournal.com/content/12/1/409
Llanos-Cuentas-2013	Llanos-Cuentas, A; Lacerda, MV; Rueangweerayut, R; Krudsood, S; Gupta, SK; Kochar, SK; Arthur, P; Chuenchom, N; Möhrle, JJ; Duparc, S; Ugwuegbulam, C; Kleim, JP; Carter, N; Green, JA; Kellam L.	Tafenoquine plus chloroquine for the treatment and relapse prevention of Plasmodium vivax malaria (DETECTIVE): a multicentre, double-blind, randomised, phase 2b dose-selection study	Lancet	2013	383	9922	1049-58	24360369	BACKGROUND: Clinical effectiveness of previous regimens to treat Plasmodium vivax infection have been hampered by compliance. We aimed to assess the dose-response, safety, and tolerability of single-dose tafenoquine plus 3-day chloroquine for P vivax malaria radical cure. METHODS: In this double-blind, randomised, dose-ranging phase 2b study, men and women (aged ≥16 years) with microscopically co…	Blood Stage & Antirelapse Clinical Trial	Randomised	Multinational		http://www.sciencedirect.com/science/article/pii/S0140673613625684#
Macareo-2013	L. Macareo, K. M. Lwin, P. Y. Cheah, P. Yuentrakul, R. S. Miller, F. Nosten	Triangular test design to evaluate tinidazole in the prevention of Plasmodium vivax relapse	Malar J	2013	12	173		23718705	BACKGROUND: There are very few drugs that prevent the relapse of Plasmodium vivax malaria in man. Tinidazole is a 5-nitroimidazole approved in the USA for the treatment of indications including amoebiasis and giardiasis. In the non-human primate relapsing Plasmodium cynomolgi/macaque malaria model, tinidazole cured one of six macaques studied with an apparent mild delay to relapse in the other fi…	Blood Stage & Antirelapse Clinical Trial	Non-randomised	Thailand		https://www.ncbi.nlm.nih.gov/pmc/articles/PMC3671156/
Pasaribu-2013	Pasaribu, AP; Chokejindachai, W; Sirivichayakul, C; Tanomsing, N; Chavez, I; Tjitra, E; Pasaribu, S; Imwong, M; White, NJ; Dondorp, AM	A Randomized Comparison of Dihydroartemisinin-Piperaquine and Artesunate-Amodiaquine Combined with Primaquine for Radical Treatment of Vivax Malaria in Sumatera, Indonesia	The Journal of infectious diseases	2013	208	11	1906-13	23926329	Abstract Background. High prevalence of chloroquine resistant P. vivax in Indonesia, has shifted first-line treatment to artemisinin-based combination therapies (ACTs), combined with primaquine for radical cure. Which combination is most effective and safe, needs to be established.Methods. We conducted a prospective open-label randomized comparison of 14 days primaquine (0.25 mg base/kg) plus eit…	Blood Stage & Antirelapse Clinical Trial	Randomised	Indonesia		http://jid.oxfordjournals.org/content/early/2013/08/06/infdis.jit407.long
Senn-2013	Senn, N.; Rarau, P.;Manong, D.;Salib, M.;Siba, P.;Reeder,J.C.;Rogerson, S.J.; Genton, B.; Mueller, I.	Effectiveness of Artemether/Lumefantrine for the Treatment of Uncomplicated Plasmodium vivax and P. falciparum Malaria in Young Children in Papua New Guinea	Clin Infect Dis	2013	56	10	1413-20	23403171	Background. Artemisinin combination therapy is recommended as treatment for uncomplicated Plasmodium falciparum (Pf ) malaria, whereas chloroquine is still widely used for non-Pf infections. A common treatment for both vivax and falciparum malaria would be welcome. Methods. A longitudinal prospective effectiveness study of 1682 children aged 3–27 months in outpatient clinics in Papua New Guinea. …	Blood Stage Clinical Trial	Non-randomised	PNG		http://cid.oxfordjournals.org/content/56/10/1413.long
Sutanto-2013	Sutanto, I.;Tjahjono. B;Basri, H.;Taylor, W.R.;Putri, F.A.;Meilia, R.A.;Setiabudy, R.;Nurleila, S.;Ekawati, L.L. Elyazar, I.;Farrar, J.;Sudoyo, H.;Baird, J.K.	Randomized, Open Label Trial of Primaquine Against Vivax Malaria Relapse in Indonesia.	Antimicrobial agents and chemotherapy	2013	57	3	1128-35	23254437	Abstract: BackgroundRadical cure of Plasmodium vivax applies blood schizontocidal therapy against the acute attack and hypnozoitocidal therapy against later relapse. Chloroquine and primaquine have been used for 60 years in this manner. Resistance to chloroquine by the parasite now requires partnering other blood schizontocides with primaquine. However, the safety and efficacy of primaquine again…	Blood Stage & Antirelapse Clinical Trial	Randomised	Indonesia	Returned soldiers	http://aac.asm.org/content/early/2012/12/12/AAC.01879-12.abstract
Zhu-2013	Zhu, G.; Lu, F.; Cao, J.; Zhou, H.; Liu, Y.; Han, E.T.; Gao, Q.	Blood Stage of Plasmodium vivax in Central China Is Still Susceptible to Chloroquine Plus Primaquine Combination Therapy	Am J Trop Med Hyg	2013	89	1	184-7	23669232	In central China, Plasmodium vivax accounts for all of the native reported cases of malaria. Chloroquine (CQ) plus primaquine (PQ) have been used for more than 60 years as the frontline drugs, but the risk of treatment failure remains unknown. To measure the effectiveness and safety of CQ-PQ among vivax malaria patients, a total of 39 subjects with monoinfection vivax malaria was enrolled in a st…	Blood Stage & Antirelapse Clinical Trial	Non-randomised	China		http://www.ajtmh.org/content/early/2013/05/02/ajtmh.12-0683.long
Laman-2014	Laman, M; Moore, BR; Benjamin, JM; Yadi, G; Bona, C; Warrel, J; Kattenberg, JH; Koleala, T; Manning, L; Kasian, B; Robinson, LJ; Sambale, N; Lorry, L; Karl, S; Davis, WA; Rosanas-Urgell, A; Mueller, I; Siba, PM; Betuela, I; Davis, TM	Artemisinin-Naphthoquine versus Artemether-Lumefantrine for Uncomplicated Malaria in Papua New Guinean Children: An Open-Label Randomized Trial	PLoS medicine	2014	11	12	DOI: 10.1371/journal.pmed.1001773	25549086	Artemisinin-Naphthoquine versus Artemether-Lumefantrine for Uncomplicated Malaria in Papua New Guinean Children: An Open-Label Randomized Trial	Blood Stage Clinical Trial	Randomised	Papua New Guinea		http://www.plosmedicine.org/article/info%3Adoi%2F10.1371%2Fjournal.pmed.1001773
Lon-2014	Lon, C; Manning, JE; Vanachayangkul, P; So, M; Sea, D; Se, Y; Gosi, P; Lanteri, C; Chaorattanakawee, S; Sriwichai, S; Chann, S; Kuntawunginn, W; Buathong, N; Nou, S; Walsh, DS; Tyner, SD; Juliano, JJ; Lin, J; Spring, M; Bethell, D; Kaewkungwal, J; Tang, D; Chuor, CM; Satharath, P; Saunders D	Efficacy of Two versus Three-Day Regimens of Dihydroartemisinin-Piperaquine for Uncomplicated Malaria in Military Personnel in Northern Cambodia: An Open-Label Randomized Trial	PLoS One	2014	9	3	e93138	24667662	Introduction: Emerging antimalarial drug resistance in mobile populations remains a significant public health concern. We compared two regimens of dihydroartemisinin-piperaquine in military and civilians on the Thai-Cambodian border to evaluate national treatment policy. Methods: Efficacy and safety of two and three-day regimens of dihydroartemisinin-piperaquine were compared as a nested open-lab…	Blood Stage & Antirelapse Clinical Trial	Randomised	Cambodia		http://www.plosone.org/article/authors/info%3Adoi%2F10.1371%2Fjournal.pone.0093138;jsessionid=29BF57236D8A9DCF1D90A743E27DCD1B
Marques-2014	Marques, M.M.; Costa, M.R.; Santana Filho, F.S.; Vieira, J.L.; Nascimento, M.T.; Brasil, L.W.; Nogueira, F.; Silveira, H.; Reyes-Lecca, R.C.; Monteiro, W.M.; Lacerda, M.V.; Alecrim, M.G.	Plasmodium vivax chloroquine resistance and anemia in the western Brazilian Amazon.	Antimicrob Agents Chemother	2014	58	1	342-7	24165179	Data on chloroquine (CQ)-resistant Plasmodium vivax in Latin America is limited, even with the current research efforts to sustain an efficient malaria control program in all these countries where P. vivax is endemic and where malaria still is a major public health issue. This study estimated in vivo CQ resistance in patients with uncomplicated P. vivax malaria, with use of CQ and primaquine simu…	Blood Stage & Antirelapse Clinical Trial	Non-randomised	Brazil		http://aac.asm.org/content/early/2013/10/22/AAC.02279-12.long
Rajgor-2014	Rajgor, DD; Gogtay, NJ; Kadam, VS; Kocharekar, MM; Parulekar, MS; Dalvi, SS; Vaidya, AB; Kshirsagar, NA	Antirelapse Efficacy of Various Primaquine Regimens for Plasmodium vivax	Malar Res Treat.	2014			doi:10.1155/2014/347018	25295216	Antirelapse Efficacy of Various Primaquine Regimens for Plasmodium vivax	Blood Stage & Antirelapse Clinical Trial	Randomised	India		http://www.hindawi.com/journals/mrt/2014/347018/
Ahmedou-2015	Ahmedou Salem, M; Mohamed Lemine, Y; Deida, J; Lemrabott, M; Ouldabdallahi, M; Ba, M; Boukhary, A; Khairy, M; Abdel Aziz, M; Ringwald, P; Basco, LK; Niang, S; Lebatt S	Efficacy of chloroquine for the treatment of Plasmodium vivax in the Saharan zone in Mauritania	Malaria journal	2015	14	1	27	25626475	BackgroundArtemether-lumefantrine and artesunate-amodiaquine are first-line treatment for uncomplicated malaria in Cameroon. No study has yet compared the efficacy of these drugs following the WHO recommended 42-day follow-up period. The goal of this study was to compare the clinical efficacy, tolerability and safety of artesunate-amodiaquine (ASAQ), artemether-lumefantrine (AL) and dihydroartemi…	Blood Stage Clinical Trial	Non-randomised	Mauritania		http://www.malariajournal.com/content/pdf/s12936-015-0563-0.pdf
Assefa-2015	M. Assefa, T. Eshetu and A. Biruksew	Therapeutic efficacy of chloroquine for the treatment of Plasmodium vivax malaria among outpatients at Hossana Health Care Centre, southern Ethiopia	Malar J	2015	14	1	458	26577669	BACKGROUND: Plasmodium vivax accounts for about 44 % of all malaria infection in Ethiopia. Chloroquine (CQ) is the first-line treatment for vivax malaria in Ethiopia. Chloroquine-resistant (CQR) P. vivax has been emerging in different parts of the world to compromise the efficacy of the drug and pose both health and economic impact in the developing world. The current study was aimed at assessing…	Blood Stage Clinical Trial	Non-randomised	Ethiopia		https://malariajournal.biomedcentral.com/articles/10.1186/s12936-015-0983-x
Getachew-2015	S. Getachew, K. Thriemer, S. Auburn, A. Abera, E. Gadisa, A. Aseffa, R. N. Price and B. Petros	Chloroquine efficacy for Plasmodium vivax malaria treatment in southern Ethiopia	Malar J	2015	14	525	DOI:10.1186/s12936-015-1041-4	26702611	BACKGROUND: Chloroquine (CQ) is the first-line treatment for vivax malaria in Ethiopia, but there is evidence for its declining efficacy. Defining the extent and regional distribution of CQ resistance is critical to ensure optimal treatment guidelines. This study aimed to provide data on the therapeutic efficacy of CQ against Plasmodium vivax malaria in southern Ethiopia. METHODS: Patients with P…	Blood Stage Clinical Trial	Non-randomised	Ethiopia		https://malariajournal.biomedcentral.com/articles/10.1186/s12936-015-1041-4
Gonzalez-Ceron -2015	L. Gonzalez-Ceron, M. H. Rodriguez, M. A. Sandoval, F. Santillan, S. Galindo-Virgen, A. F. Betanzos, A. F. Rosales and O. L. Palomeque	Effectiveness of combined chloroquine and primaquine treatment in 14 days versus intermittent single dose regimen, in an open, non-randomized, clinical trial, to eliminate Plasmodium vivax in southern Mexico	Malar J	2015	14	1	426	26518132	BACKGROUND: In Mexico, combined chloroquine (CQ) and primaquine (PQ) treatment has been used since the late 1950s to treat Plasmodium vivax infections. Although malaria transmission has declined, current treatment strategies must be evaluated to advance towards malaria elimination. METHODS: The clinical and parasitological outcome of treating symptomatic P. vivax with the 14-day (T14) treatment o…	Blood Stage & Antirelapse Clinical Trial	Non-randomised	Mexico		http://malariajournal.biomedcentral.com/articles/10.1186/s12936-015-0938-2
Nelwan-2015	E. J. Nelwan, L. L. Ekawati, B. Tjahjono, R. Setiabudy, I. Sutanto, K. Chand, T. Ekasari, D. Djoko, H. Basri, W. R. Taylor, S. Duparc, D. Subekti, I. Elyazar, R. Noviyanti, H. Sudoyo and J. K. Baird	Randomized trial of primaquine hypnozoitocidal efficacy when administered with artemisinin-combined blood schizontocides for radical cure of Plasmodium vivax in Indonesia	BMC Med	2015	13	1	294	26654101	BACKGROUND: Safety and efficacy of primaquine against repeated attacks of Plasmodium vivax depends upon co-administered blood schizontocidal therapy in radical cure. We assessed primaquine (PQ) as hypnozoitocide when administered with dihydroartemisinin-piperaquine (Eurartesim(R), DHA-PP) or artesunate-pyronaridine (Pyramax(R), AS-PYR) to affirm its good tolerability and efficacy. A third arm, ar…	Blood Stage & Antirelapse Clinical Trial	Randomised	Indonesia		http://bmcmedicine.biomedcentral.com/articles/10.1186/s12916-015-0535-9
Thanh-2015	P. V. Thanh, N. V. Hong, N. V. Van, M. Louisa, K. Baird, N. X. Xa, K. Peeters Grietens, X. Hung le, T. T. Duong, A. Rosanas-Urgell, N. Speybroeck, U. D'Alessandro and A. Erhart	Confirmed Plasmodium vivax Resistance to Chloroquine in Central Vietnam	Antimicrob Agents Chemother	2015	59	12	7411-9	26392501	Plasmodium vivax resistance to chloroquine (CQ) is currently reported in almost all countries where P. vivax is endemic. In Vietnam, despite a first report on P. vivax resistance to chloroquine published in the early 2000s, P. vivax was still considered sensitive to CQ. Between May 2009 and December 2011, a 2-year cohort study was conducted in central Vietnam to assess the recommended radical cur…	Blood Stage & Antirelapse Clinical Trial	Non-randomised	Vietnam		http://aac.asm.org/content/59/12/7411.full
Beyene-2016	H. B. Beyene, M. B. Beyene, Y. A. Ebstie and Z. Desalegn	Efficacy of Chloroquine for the Treatment of Vivax malaria in Northwest Ethiopia	PLoS One	2016	11	8	e0161483	27579480	BACKGROUND: Resistance to anti-malarials is a major challenge for effective malaria control in sub-Saharan Africa. This triggered a need for routine monitoring of the efficacy of the antimalarial drugs every two years in all malaria endemic countries. Chloroquine remained the drug of choice for the treatment of vivax malaria in Ethiopia. Though, a strong scientific evidence of chloroquine resista…	Blood Stage Clinical Trial	Non-randomised	Ethiopia		http://journals.plos.org/plosone/article?id=10.1371/journal.pone.0161483
Grigg-2016	M. J. Grigg, T. William, J. Menon, B. E. Barber, C. S. Wilkes, G. S. Rajahram, M. D. Edstein, S. Auburn, R. N. Price, T. W. Yeo and N. M. Anstey	Efficacy of Artesunate-mefloquine for Chloroquine-resistant Plasmodium vivax Malaria in Malaysia: An Open-label, Randomized, Controlled Trial	Clin Infect Dis	2016	62	11	1403-11	27107287	BACKGROUND: Chloroquine (CQ)-resistant Plasmodium vivax is increasingly reported throughout southeast Asia. The efficacy of CQ and alternative artemisinin combination therapies (ACTs) for vivax malaria in Malaysia is unknown. METHODS: A randomized, controlled trial of CQ vs artesunate-mefloquine (AS-MQ) for uncomplicated vivax malaria was conducted in 3 district hospitals in Sabah, Malaysia. Prim…	Blood Stage Clinical Trial	Randomised	Malaysia		http://cid.oxfordjournals.org/content/62/11/1403.long
Ley-2016	B. Ley, M. S. Alam, K. Thriemer, M. S. Hossain, M. G. Kibria, S. Auburn, E. Poirot, R. N. Price and W. A. Khan	G6PD Deficiency and Antimalarial Efficacy for Uncomplicated Malaria in Bangladesh: A Prospective Observational Study	PLoS One	2016	11	4	e0154015	27128675	BACKGROUND: The Bangladeshi national treatment guidelines for uncomplicated malaria follow WHO recommendations but without G6PD testing prior to primaquine administration. A prospective observational study was conducted to assess the efficacy of the current antimalarial policy. METHODS: Patients with uncomplicated malaria, confirmed by microscopy, attending a health care facility in the Chittagon…	Blood Stage & Antirelapse Clinical Trial	Non-randomised	Bangladesh		http://journals.plos.org/plosone/article?id=10.1371%2Fjournal.pone.0154015
Longley-2016	R. J. Longley, P. Sripoorote, P. Chobson, T. Saeseu, C. Sukasem, S. Phunanukoonnon, W. Nguitragool, I. Mueller and J. Sattabongkot	High Efficacy of Primaquine Treatment for Plasmodium vivax in Western Thailand	Am J Trop Med Hyg	2016				27601524	Primaquine is the only licensed antimalarial drug that is capable of clearing dormant Plasmodium vivax liver stage parasites. To date, there is no clear evidence of resistance of the liver stage parasite against this drug, because of the difficulty in ascertaining the cause of recurrent infection. We followed 52 Thai P. vivax patients for 9 months after directly observed treatment of 15 mg primaq…	Blood Stage Clinical Trial	Non-randomised	Thailand		http://www.ajtmh.org/content/early/2016/09/01/ajtmh.16-0410.long
Negreiros-2016	S. Negreiros, S. Farias, G. M. Viana, S. A. Okoth, S. M. Chenet, T. M. de Souza, P. Marchesini, V. Udhayakumar, M. M. Povoa, A. C. Santelli and A. M. de Oliveira	Efficacy of Chloroquine and Primaquine for the Treatment of Uncomplicated Plasmodium vivax Malaria in Cruzeiro do Sul, Brazil	Am J Trop Med Hyg	2016				27549633	We evaluated the efficacy of chloroquine and primaquine on uncomplicated Plasmodium vivax malaria in Cruzeiro do Sul, Brazil, in 2014. Patients >/= 5 years of age with either fever or history of fever, and laboratory-confirmed P. vivax monoinfection received chloroquine (total dose = 25 mg/kg) and primaquine (total dose = 3.5 mg/kg), and were followed up for 168 days (24 weeks). We used microsate…	Blood Stage & Antirelapse Clinical Trial	Non-randomised	Brazil		http://www.ajtmh.org/content/early/2016/08/18/ajtmh.16-0075.abstract
Pereira-2016	D. Pereira, A. Daher, G. Zanini, I. Maia, L. Fonseca, L. Pitta, R. Ruffato, P. Marchesini and C. J. Fontes	Safety, efficacy and pharmacokinetic evaluations of a new coated chloroquine tablet in a single-arm open-label non-comparative trial in Brazil: a step towards a user-friendly malaria vivax treatment	Malar J	2016	15		477	27639847	BACKGROUND: Malaria remains a major public health problem, with half the world population at risk of contracting malaria. The effects of Plasmodium vivax on prosperity and longevity have been highlighted in several recent clinical case reports. The first line of vivax treatment drugs has seen no radical innovation for more than 60 years. This study introduces a subtle incremental innovation to vi…	Blood Stage & Antirelapse Clinical Trial	Non-randomised	Brazil		http://malariajournal.biomedcentral.com/articles/10.1186/s12936-016-1530-0
Saravu-2016	K. Saravu, R. Kumar, H. Ashok, P. Kundapura, V. Kamath, A. Kamath and C. Mukhopadhyay	Therapeutic Assessment of Chloroquine-Primaquine Combined Regimen in Adult Cohort of Plasmodium vivax Malaria from Primary Care Centres in Southwestern India	PLoS One	2016	11	6	e0157666	27315280	BACKGROUND: Several reports of chloroquine treatment failure and resistance in Plasmodium vivax malaria from Southeast Asian countries have been published. Present study was undertaken to assess the efficacy of chloroquine-primaquine (CQ-PQ) combined regimen for the treatment of P. vivax malaria patients who were catered by the selected primary health centres (PHCs) of Udupi taluk, Udupi district…	Blood Stage & Antirelapse Clinical Trial	Non-randomised	India		http://journals.plos.org/plosone/article?id=10.1371%2Fjournal.pone.0157666
Abreha-2017	T. Abreha, J. Hwang, K. Thriemer, Y. Tadesse, S. Girma, Z. Melaku, A. Assef, M. Kassa, M. D. Chatfield, K. Z. Landman, S. M. Chenet, N. W. Lucchi, V. Udhayakumar, Z. Zhou, Y. Ping Shi, S. P. Kachur, D. Jima, A. Kebede, H. Solomon, A. Mekasha, B. H. Alemayehu, J. L. Malone, G. Dissanayake, H. Teka, S. Auburn, L. von Seidlein, R. N. Price	Comparison of artemether-lumefantrine and chloroquine with and without primaquine for the treatment of Plasmodium vivax infection in Ethiopia: A randomized controlled trial	Plos Medicine	2017	14	5	e1002299	28510573	Background: Recent efforts in malaria control have resulted in great gains in reducing the burden of Plasmodium falciparum, but P. vivax has been more refractory. Its ability to form dormant liver stages confounds control and elimination efforts. To compare the efficacy and safety of primaquine regimens for radical cure, we undertook a randomized controlled trial in Ethiopia. Methods and findings…	Blood Stage & Antirelapse Clinical Trial	Randomised	Ethiopia		https://www.ncbi.nlm.nih.gov/pmc/articles/PMC5433686/pdf/pmed.1002299.pdf
Awab-2017	Awab, G. R.;Imwong, M.;Bancone, G.;Jeeyapant, A.;Day, N. P. J.;White, N. J.;Woodrow, C. J.	Chloroquine-Primaquine versus Chloroquine Alone to Treat Vivax Malaria in Afghanistan: An Open Randomized Superiority Trial	Am J Trop Med Hyg.	2017	97	6	1782-1787	29141719	Afghanistan's national guidelines recommend primaquine (PQ) for radical treatment of Plasmodium vivax malaria, but this is rarely implemented because of concerns over potential hemolysis in patients who have G6PD deficiency. Between August 2009 and February 2014, we conducted an open-label, randomized controlled trial of chloroquine (CQ) alone versus chloroquine plus primaquine (0.25 mg base/kg/d…	Blood Stage & Antirelapse Clinical Trial	Randomised	Afghanistan		http://www.ajtmh.org/docserver/fulltext/14761645/97/6/tpmd170290.pdf?expires=1517811473&id=id&accname=guest&checksum=7A1870FCE2F13ADBCA5889F258DF2093
Fukuda-2017	Fukuda, M. M.;Krudsood, S.;Mohamed, K.;Green, J. A.;Warrasak, S.;Noedl, H.;Euswas, A.;Ittiverakul, M.;Buathong, N.;Sriwichai, S.;Miller, R. S.;Ohrt, C.	A randomized, double-blind, active-control trial to evaluate the efficacy and safety of a three day course of tafenoquine monotherapy for the treatment of Plasmodium vivax malaria	PLoS ONE	2017	12	11	e0187376	29121061	Background: Tafenoquine is an investigational 8-aminoquinoline for the prevention of Plasmodium vivax relapse. Tafenoquine has a long half-life and the potential for more convenient dosing, compared with the currently recommended 14-day primaquine regimen. Methods: This randomized, active-control, double-blind trial was conducted in Bangkok, Thailand. Seventy patients with microscopically confirm…	Blood Stage & Antirelapse Clinical Trial	Randomised	Thailand		http://journals.plos.org/plosone/article/file?id=10.1371/journal.pone.0187376&type=printable
Htun-2017	M.W. Htun, N.C.N. Mon, K.M. Aye, C.M. Hlaing, M.P. Kyaw, I. Handayuni, H. Trimarsanto, D. Bustos, P. Ringwald, R. N. Price, S. Auburn, K. Thriemer	Chloroquine efficacy for Plasmodium vivax in Myanmar in populations with high genetic diversity and moderate parasite gene flow	Malaria journal	2017	16	281		28693552	Background: Plasmodium vivax malaria remains a major public health burden in Myanmar. Resistance to chloroquine (CQ), the first-line treatment for P. vivax, has been reported in the country and has potential to undermine local control efforts. Methods: Patients over 6 years of age with uncomplicated P. vivax mono-infection were enrolled into clinical efficacy studies in Myawaddy in 2014 and Kawth…	Blood Stage Clinical Trial	Non-randomised	Myanmar		https://www.ncbi.nlm.nih.gov/pmc/articles/PMC5504659/
Shaikh-2017b	Shaikh S.; Ahmed I.; Memon S.M.; Saleem A.; Memon H.; Babar A.	Primaquine is the only licensed antimalarial drug that is capable of clearing dormant Plasmodium vivax liver stage parasites. To date, there is no clear evidence of resistance of the liver stage parasite against this drug, because of the difficulty in ascertaining the cause of recurrent infection. We followed 52 Thai P. vivax patients for 9 months after directly observed treatment of 15 mg primaq…	Journal of the Liaquat University of Medical and Health Sciences	2017	16	2	93-98	NonPubMed10	Background: Ninety-five millions of Pakistan's 161 million people, roughly 60% of Pakistan's population live in malaria endemic regions. Despite a well-established malaria control programme, 500,000 malaria infections and 50,000 malaria-attributable deaths occur each year in Pakistan. In Pakistan 15% population lives in high transmission area, 84% in low transmission and 1% in malaria free area, …	Blood Stage Clinical Trial	Non-randomised	Pakistan		http://www.lumhs.edu.pk
Siqueira-2017	A.M. Siqueira, A.C. Alencar, G.C. Melo, B.L. Magalhaes, K. Machado, A.C. Alencar, A. Kuehn, M.M. Marques, M.C. Manso, I. Felger, J.L.F. Vieira, V. Lameyre, C.T. Daniel-Ribeiro, M.V.G. Lacerda	Fixed-Dose Artesunate-Amodiaquine Combination vs Chloroquine for Treatment of Uncomplicated Blood Stage P. vivax Infection in the Brazilian Amazon: An Open-Label Randomized, Controlled Trial	Clin Infect Dis	2017	64	2	166-174	27988484	Background: Despite increasing evidence of the development of Plasmodium vivax chloroquine (CQ) resistance, there have been no trials comparing its efficacy with that of artemisinin-based combination therapies (ACTs) in Latin America. Methods: This randomized controlled trial compared the antischizontocidal efficacy and safety of a 3-day supervised treatment of the fixed-dose combination artesuna…	Blood Stage Clinical Trial	Randomised	Brazil		https://www.ncbi.nlm.nih.gov/pmc/articles/PMC5215218/pdf/ciw706.pdf
Chu-2018	C. S. P. Chu, A. P. Lwin, K. M. Win, H. H. San, T. Aung, A. A. Raksapraidee, R. Carrara, V. I. Bancone, G. Watson, J. Moore, K. A. Wiladphaingern, J. Proux, S. Sriprawat, K. Winterberg, M. Cheah, P. Y. Chue, A. L. Tarning, J. Imwong, M. Nosten, F. White, N. J.	Comparison of the Cumulative Efficacy and Safety of Chloroquine, Artesunate, and Chloroquine-Primaquine in Plasmodium vivax Malaria	Clin Infect Dis	2018				29889239	Background: Chloroquine has been recommended for Plasmodium vivax infections for >60 years, but resistance is increasing. To guide future therapies, the cumulative benefits of using slowly eliminated (chloroquine) vs rapidly eliminated (artesunate) antimalarials, and the risks and benefits of adding radical cure (primaquine) were assessed in a 3-way randomized comparison conducted on the Thailand…	Blood Stage & Antirelapse Clinical Trial	Randomised	Thailand		https://academic.oup.com/cid/advance-article/doi/10.1093/cid/ciy319/5034800
Daher-2018	A.Daher, D. Pereira, M.V.G. Lacerda, M.A.A. Alexandre, C.T. Nascimento, J.C. Alves de Lima E Silva, M. Tada, R. Ruffato, I. Maia, t.C. Dos Santos, P. Marchesini, A.C. Santelli, D.G. Lalloo DG	Efficacy and safety of artemisinin-based combination therapy and chloroquine with concomitant primaquine to treat Plasmodium vivax malaria in Brazil: an open label randomized clinical trial.	Malar J	2018				29361939	Background: There is general international agreement that the importance of vivax malaria has been neglected, and there is a need for new treatment approaches in an effort to progress towards control and elimination in Latin America. This open label randomized clinical trial evaluated the efficacy and safety of three treatment regimens using either one of two fixed dose artemisinin-based combinat…	Blood Stage & Antirelapse Clinical Trial	Randomised	Brazil		https://malariajournal.biomedcentral.com/track/pdf/10.1186/s12936-018-2192-x?site=malariajournal.biomedcentral.com
Popovici-2018a	J. P.-F. Popovici, L. Kim, S. Bin, S. Run, V. Lek, D. Hor Daryl, H. K. Lee Soon, U. L. Cannon, M. V. Serre, D. Menard, D.	Recrudescence, reinfection or relapse? A more rigorous framework to assess chloroquine efficacy for vivax malaria	J Infect Dis	2018				30102351	Background: Plasmodium vivax resistance to chloroquine has been reported worldwide, although the WHO clinical drug efficacy studies protocol does not allow to classify patient outcomes. Methods: We enrolled 40 vivax malaria patients in northeastern Cambodia, where >17% treatment failures were previously reported. Patients were treated with chloroquine (30mg/kg) and followed for two months, with f…	Blood Stage Clinical Trial	Non-randomised	Cambodia		https://academic.oup.com/jid/advance-article-abstract/doi/10.1093/infdis/jiy484/5068323?redirectedFrom=fulltext
Popovici-2018b	J. V. Popovici, A. Primault, L. Samreth, R. Piv, E. P. Bin, S. Kim, S. Lek, D. Serre, D. Menard, D.	Therapeutic and Transmission-Blocking Efficacy of Dihydroartemisinin/Piperaquine and Chloroquine against Plasmodium vivax Malaria, Cambodia	Emerg Infect Dis	2018	24	8	1516-1519	29798745	We assessed the efficacy of standard 3-day courses of chloroquine and dihydroartemisinin/piperaquine against Plasmodium vivax malaria. Compared with chloroquine, dihydroartemisinin/piperaquine was faster in clearing asexual P. vivax parasites and blocking human-to-mosquito transmission. This drug combination was also more effective in preventing potential recurrences for >2 months.	Blood Stage Clinical Trial	Randomised	Cambodia		https://www.ncbi.nlm.nih.gov/pmc/articles/PMC6056113/
Tavul-2018	L. Tavul, M. W. Hetzel, A. Teliki, D. Walsh, B. Kiniboro, L. Rare, J. Pulford, P. M. Siba, S. Karl, L. Makita, L. Robinson, J. H. Kattenberg, M. Laman, G. Oswyn and I. Mueller	Efficacy of artemether-lumefantrine and dihydroartemisinin-piperaquine for the treatment of uncomplicated malaria in Papua New Guinea	Malar J	2018	17	1	350	30290825	BACKGROUND: In 2009, the Papua New Guinea (PNG) Department of Health adopted artemether-lumefantrine (AL) and dihydroartemisinin-piperaquine (DHA-PPQ) as the first- and second-line treatments for uncomplicated malaria, respectively. This study was conducted to assess the efficacy of both drugs following adoption of the new policy. METHODS: Between June 2012 and September 2014, a therapeutic effic…	Blood Stage Clinical Trial	Non-randomised	PNG		https://malariajournal.biomedcentral.com/track/pdf/10.1186/s12936-018-2494-z
Chu-2019	C. S. Chu, A. P. Phyo, C. Turner, H. H. Win, N. P. Poe, W. Yotyingaphiram, S. Thinraow, P. Wilairisak, R. Raksapraidee, V. I. Carrara, M. K. Paw, J. Wiladphaingern, S. Proux, G. Bancone, K. Sriprawat, S. J. Lee, A. Jeeyapant, J. Watson, J. Tarning, M. Imwong, F. Nosten and N. J. White	Chloroquine Versus Dihydroartemisinin-Piperaquine With Standard High-dose Primaquine Given Either for 7 Days or 14 Days in Plasmodium vivax Malaria	Clin Infect Dis	2019	68	8	1311-1319	30952158	BACKGROUND: Primaquine is necessary for the radical cure of Plasmodium vivax malaria, but the optimum duration of treatment and best partner drug are uncertain. A randomized controlled trial was performed to compare the tolerability and radical curative efficacy of 7-day versus 14-day high-dose primaquine regimens (total dose 7mg/kg) with either chloroquine or dihydroartemisinin-piperaquine. METH…	Blood Stage & Antirelapse Clinical Trial	Randomised	Thailand		https://academic.oup.com/cid/article-lookup/doi/10.1093/cid/ciy735
Lacerda-2019	M. V. G. Lacerda, A. Llanos-Cuentas, S. Krudsood, C. Lon, D. L. Saunders, R. Mohammed, D. Yilma, D. Batista Pereira, F. E. J. Espino, R. Z. Mia, R. Chuquiyauri, F. Val, M. Casapia, W. M. Monteiro, M. A. M. Brito, M. R. F. Costa, N. Buathong, H. Noedl, E. Diro, S. Getie, K. M. Wubie, A. Abdissa, A. Zeynudin, C. Abebe, M. S. Tada, F. Brand, H. P. Beck, B. Angus, S. Duparc, J. P. Kleim, L. M. Kellam…	Single-Dose Tafenoquine to Prevent Relapse of Plasmodium vivax Malaria	N Engl J Med	2019	380	3	215-228	30650322	BACKGROUND: Treatment of Plasmodium vivax malaria requires the clearing of asexual parasites, but relapse can be prevented only if dormant hypnozoites are cleared from the liver (a treatment termed "radical cure"). Tafenoquine is a single-dose 8-aminoquinoline that has recently been registered for the radical cure of P. vivax. METHODS: This multicenter, double-blind, double-dummy, parallel group,…	Blood Stage & Antirelapse Clinical Trial	Randomised	Multinational		https://www.nejm.org/doi/full/10.1056/NEJMoa1710775
Ladeia-Andrade-2019	S. Ladeia-Andrade, M. J. Menezes, T. N. de Sousa, A. C. R. Silvino, J. F. de Carvalho, Jr., L. C. Salla, O. A. Nery, G. N. P. de Melo, R. M. Corder, P. T. Rodrigues and M. U. Ferreira	Monitoring the Efficacy of Chloroquine-Primaquine Therapy for Uncomplicated Plasmodium vivax Malaria in the Main Transmission Hot Spot of Brazil	Antimicrob Agents Chemother	2019	63	5		30782991	Emerging Plasmodium vivax resistance to chloroquine (CQ) may undermine malaria elimination efforts in South America. CQ-resistant P. vivax has been found in the major port city of Manaus but not in the main malaria hot spots across the Amazon Basin of Brazil, where CQ is routinely coadministered with primaquine (PQ) for radical cure of vivax malaria. Here we randomly assigned 204 uncomplicated vi…	Blood Stage & Antirelapse Clinical Trial	Randomised	Brazil		http://aac.asm.org/cgi/pmidlookup?view=long&pmid=30782991
Llanos-Cuentas-2019	A. Llanos-Cuentas, M. V. G. Lacerda, T. T. Hien, I. D. Velez, C. Namaik-Larp, C. S. Chu, M. F. Villegas, F. Val, W. M. Monteiro, M. A. M. Brito, M. R. F. Costa, R. Chuquiyauri, M. Casapia, C. H. Nguyen, S. Aruachan, R. Papwijitsil, F. H. Nosten, G. Bancone, B. Angus, S. Duparc, G. Craig, V. M. Rousell, S. W. Jones, E. Hardaker, D. D. Clover, L. Kendall, K. Mohamed, G. Koh, V. M. Wilches, J. J. Br…	Tafenoquine versus Primaquine to Prevent Relapse of Plasmodium vivax Malaria	N Engl J Med	2019	380	3	229-241	30650326	BACKGROUND: Tafenoquine, a single-dose therapy for Plasmodium vivax malaria, has been associated with relapse prevention through the clearance of P. vivax parasitemia and hypnozoites, termed "radical cure." METHODS: We performed a phase 3, prospective, double-blind, double-dummy, randomized, controlled trial to compare tafenoquine with primaquine in terms of safety and efficacy. The trial was con…	Blood Stage & Antirelapse Clinical Trial	Randomised	Multinational		https://www.nejm.org/doi/full/10.1056/NEJMoa1802537
Mesa-Echeverry-2019	E. Mesa-Echeverry, M. Niebles-Bolivar and A. Tobon-Castano	Chloroquine-Primaquine Therapeutic Efficacy, Safety, and Plasma Levels in Patients with Uncomplicated Plasmodium vivax Malaria in a Colombian Pacific Region	Am J Trop Med Hyg	2019	100	1	72-77	30457097	In Colombia, published studies for the treatment of uncomplicated Plasmodium vivax malaria with chloroquine-primaquine (CQ-PQ) are scarce. The aim of the study was to evaluate the therapeutic efficacy and safety profile of this combination. A clinical trial was performed in adults with uncomplicated P. vivax malaria using the 28-day World Health Organization validated protocol. Patients received …	Blood Stage & Antirelapse Clinical Trial	Non-randomised	Colombia		https://www.ncbi.nlm.nih.gov/pubmed/30457097
Phong-2019	N. C. Phong, M. Chavchich, H. H. Quang, N. N. San, G. W. Birrell, I. Chuang, N. J. Martin, N. D. Manh and M. D. Edstein	Susceptibility of Plasmodium falciparum to artemisinins and Plasmodium vivax to chloroquine in Phuoc Chien Commune, Ninh Thuan Province, south-central Vietnam	Malar J	2019	18	1	10	30654808	BACKGROUND: Reduced artemisinin susceptibility and artemisinin-based combination therapy (ACT)-resistance against Plasmodium falciparum and chloroquine (CQ)-resistant P. vivax malaria has been reported in Vietnam. Two therapeutic efficacy studies were conducted in Thuan Bac District (Ninh Thuan Province, Vietnam) in 2015 and 2016 to determine the extent of reduced artemisinin susceptibility and A…	Blood Stage Clinical Trial	Randomised	Vietnam		https://malariajournal.biomedcentral.com/articles/10.1186/s12936-019-2640-2
Rijal-2019	K. R. Rijal, B. Adhikari, P. Ghimire, M. R. Banjara, G. D. Thakur, B. Hanboonkunupakarn, M. Imwong, K. Chotivanich, N. P. J. Day, N. J. White and S. Pukrittayakamee	Efficacy of primaquine in preventing short and long latency Plasmodium vivax relapses in Nepal	J Infect Dis	2019				30882150	BACKGROUND: Plasmodium vivax is the main cause of malaria in Nepal. Relapse patterns have not been characterized previously. METHODS: Patients with P. vivax malaria were randomized to receive chloroquine (CQ: 25 mg base/kg given over 3 days) alone or together with primaquine (CQ+PQ: 0.25 mg base/kg/day for 14 days) and followed intensively for one month, then at 1-2 month intervals for one year. …	Blood Stage & Antirelapse Clinical Trial	Randomised	Nepal		https://academic.oup.com/jid/article-lookup/doi/10.1093/infdis/jiz126
Taylor-2019	W. R. J. Taylor, K. Thriemer, L. von Seidlein, P. Yuentrakul, T. Assawariyathipat, A. Assefa, S. Auburn, K. Chand, N. H. Chau, P. Y. Cheah, L. T. Dong, M. Dhorda, T. S. Degaga, A. Devine, L. L. Ekawati, F. Fahmi, A. Hailu, M. A. Hasanzai, T. T. Hien, H. Khu, B. Ley, Y. Lubell, J. Marfurt, H. Mohammad, K. A. Moore, M. N. Naddim, A. P. Pasaribu, S. Pasaribu, C. Promnarate, A. G. Rahim, P. Sirithira…	Short-course primaquine for the radical cure of Plasmodium vivax malaria: a multicentre, randomised, placebo-controlled non-inferiority trial	Lancet	2019	394	10202	929-938	31327563	BACKGROUND: Primaquine is the only widely used drug that prevents Plasmodium vivax malaria relapses, but adherence to the standard 14-day regimen is poor. We aimed to assess the efficacy of a shorter course (7 days) of primaquine for radical cure of vivax malaria. METHODS: We did a randomised, double-blind, placebo-controlled, non-inferiority trial in eight health-care clinics (two each in Afghan…	Blood Stage & Antirelapse Clinical Trial	Randomised	Multinational		https://www.sciencedirect.com/science/article/pii/S0140673619312851?via%3Dihub
Han-2020	K. T. Han, K. Lin, Z. Y. Han, M. K. Myint, K. H. Aye, A. Thi, B. Thapa, M. D. Bustos, I. Borghini-Fuhrer, P. Ringwald, S. Duparc	Efficacy and Safety of Pyronaridine-Artesunate for the Treatment of Uncomplicated Plasmodium falciparum and Plasmodium vivax Malaria in Myanmar	Am J Trop Med Hyg	2020	103	3	1088-1093	32524960	Four single-arm, prospective, clinical studies of pyronaridine-artesunate efficacy in uncomplicated Plasmodium falciparum or Plasmodium vivax malaria were conducted in Myanmar between 2017 and 2019. Eligible subjects were aged at least 6 years, with microscopically confirmed P. falciparum (n = 196) or P. vivax mono-infection (n = 206). Patients received pyronaridine-artesunate once daily for 3 da…	Blood Stage & Antirelapse Clinical Trial	Non-randomised	Myanmar		https://www.ajtmh.org/view/journals/tpmd/103/3/article-p1088.xml
Saito-2021	Saito M, Carrara VI, Gilder ME, Min AM, Tun NW, Pimanpanarak M, Viladpai-Nguen J, Paw MK, Haohankhunnatham W, Konghahong K, Phyo AP, Chu C, Turner C, Lee SJ, Duanguppama J, Imwong M, Bancone G, Proux S, Singhasivanon P, White NJ, Nosten F, McGready R.	A randomized controlled trial of dihydroartemisinin-piperaquine, artesunate-mefloquine and extended artemether-lumefantrine treatments for malaria in pregnancy on the Thailand-Myanmar border.	BMC Med	2021	19	1	132	34107963	Background: Artemisinin and artemisinin‐based combination therapy (ACT) partner drug resistance in Plasmodium falciparum have spread across the Greater Mekong Subregion compromising antimalarial treatment. The current 3‐day artemether‐lumefantrine regimen has been associated with high treatment failure rates in pregnant women. Although ACTs are recommended for treating Plasmodium vivax malaria, n…	Blood Stage Clinical Trial	Randomised	Thailand	Pregnant women	https://bmcmedicine.biomedcentral.com/articles/10.1186/s12916-021-02002-8

## Sheet: Review1b
Author	Year	Accession Number	Duration	Treatment Arm	Blood Stage	Liver Stage	Number of Days of Primaquine	Total Dose of Primaquine mg/kg	Daily PQ Dose mg/kg	PQ Supervision	Day of PQ Started	Group	Any SAE	Any Related SAE	Haem SAEs	Severe HaemSAEs	G6PD Testing	Number of Patients	Number Females	No Testing	>30%	Females >30%
Gogtay-1999	1999	10715673	365	Chloroquine	Chloroquine	None	0					No PQ (CQ)	0	0	0	0	?Qual >30%	83			83
Pukrittayakamee-1994a	1994	8133114	28	Chloroquine	Chloroquine	None						No PQ (CQ)	0	0	0	0	?Qual >30%	30	0		30	0
Rajgor-2014	2014	25295216	180	Chloroquine	Chloroquine	None						No PQ (CQ)	0	0	0	0	?Qual >30%	397	23		397	23
Abreha-2017	2017	28510573	365	Artemether-Lumefantrine	Artemether-Lumefantrine	None						No PQ (AL)	0	0	0	0	FST >30%	100	30		100	30
Abreha-2017	2017	28510573	365	Chloroquine	Chloroquine	None						No PQ (CQ)	0	0	0	0	FST >30%	104	40		104	40
Awab-2017	2017	29141719	365	Chloroquine	Chloroquine	None						No PQ (CQ)	1	0	0	0	FST >30%	295	95		295	95
Baird-1995	1995	7769318	28	Chloroquine	Chloroquine	None						No PQ (CQ)	0	0	0	0	FST >30%	23			23
Baird-1995	1995	7769318	28	Chloroquine	Chloroquine	None						No PQ (CQ)	0	0	0	0	FST >30%	27			27
Chu-2018	2018	29889239	365	Chloroquine	Chloroquine	None						No PQ (CQ)	0	0	0	0	FST >30%	222	78		222	78
Walsh-1999	1999	10479159	168	Chloroquine	Chloroquine	None						No PQ (CQ)	0	0	0	0	FST >30%	9	7		9	7
Walsh-2004	2004	15486831	168	Chloroquine	Chloroquine	None						No PQ (CQ)	0	0	0	0	FST >30%	13	10		13	10
Hwang-2013	2013	23717423	42	Artemether-Lumefantrine	Artemether-Lumefantrine	None						No PQ (AL)	0	0	0	0	No testing	122	46	122
Laman-2014	2014	25549086	42	Artemether-Lumefantrine	Artemether-Lumefantrine	None						No PQ (AL)	0	0	0	0	No testing	20	-	20
Saito-2021	2021	34107963	63	Artemether-Lumefantrine	Artemether-Lumefantrine	None						No PQ (AL)	0	0	0	0	No testing	126	126	126
Senn-2013	2013	23403171	42	Artemether-Lumefantrine	Artemether-Lumefantrine	None						No PQ (AL)	0	0	0	0	No testing	594		594
Tavul-2018	2018	30290825	42	Artemether-Lumefantrine	Artemether-Lumefantrine	None						No PQ (AL)	0	0	0	0	No testing	28	17	28
Ahmedou-2015	2015	25626475	28	Chloroquine	Chloroquine	None						No PQ (CQ)	1	1	0	0	No testing	128	68	128
Assefa-2015	2015	26577669	28	Chloroquine	Chloroquine	None						No PQ (CQ)	0	0	0	0	No testing	63	25	63
Awab-2010	2010	20409302	56	Chloroquine	Chloroquine	None						No PQ (CQ)	0	0	0	0	No testing	268	142	268
Beyene-2016	2016	27579480	28	Chloroquine	Chloroquine	None						No PQ (CQ)	0	0	0	0	No testing	69	22	69
Getachew-2015	2015	26702611	28	Chloroquine	Chloroquine	None						No PQ (CQ)	0	0	0	0	No testing	288	126	288
Htun-2017	2017	28693552	28	Chloroquine	Chloroquine	None						No PQ (CQ)	0	0	0	0	No testing	85	24	85
Hwang-2013	2013	23717423	42	Chloroquine	Chloroquine	None						No PQ (CQ)	0	0	0	0	No testing	120	38	120
Ketema-2009	2009	19642976	28	Chloroquine	Chloroquine	None						No PQ (CQ)	0	0	0	0	No testing	84	33	84
Leslie-2007	2007	17519409	28	Chloroquine	Chloroquine	None						No PQ (CQ)	0	0	0	0	No testing	159	86	159
Luxemburger-1999	1999	10674098	63	Chloroquine	Chloroquine	None						No PQ (CQ)	0	0	0	0	No testing	324	187	324
Phong-2019	2019	30654808	28	Chloroquine	Chloroquine	None						No PQ (CQ)	0	0	0	0	No testing	16		16
Popovici-2018a	2018	30102351	63	Chloroquine	Chloroquine	None						No PQ (CQ)	0	0	0	0	No testing	20	4	20
Popovici-2018b	2018	29798745	63	Chloroquine	Chloroquine	None						No PQ (CQ)	0	0	0	0	No testing	25	16	25
Siqueira-2017	2017	27988484	42	Chloroquine	Chloroquine	None						No PQ (CQ)	0	0	0	0	No testing	190	46	190
Valecha-2006	2006	16513151	28	Chloroquine	Chloroquine	None						No PQ (CQ)	0	0	0	0	No testing	287	49	287
Awab-2010	2010	20409302	56	Dihydroartemisinin-Piperaquine	DHA-Piperaquine	None						No PQ (DP)	0	0	0	0	No testing	268	136	268
Popovici-2018a	2018	30102351	63	Chloroquine	Chloroquine	None						No PQ (DP)	0	0	0	0	No testing	20	4	20
Popovici-2018b	2018	29798745	63	Dihydroartemisinin+Piperaquine	DHA-Piperaquine	None						No PQ (DP)	0	0	0	0	No testing	25	15	25
Saito-2021	2021	34107963	63	Dihydroartemisinin+Piperaquine	DHA-Piperaquine	None						No PQ (DP)	0	0	0	0	No testing	125	125	125
Shaikh-2017b	2017	NonPubMed10	42	Dihydroartemisinin+Piperaquine	DHA-Piperaquine	None						No PQ (DP)	0	0	0	0	No testing	103	40	103
Tavul-2018	2018	30290825	42	Dihydroartemisinin-Piperaquine	DHA-Piperaquine	None						No PQ (DP)	0	0	0	0	No testing	42	17	42
Ladeia-Andrade-2019	2019	30782991	28	Chloroquine	Chloroquine	None						No PQ (CQ)	0	0	0	0	Qual >30%	92	32		92	32
Leslie-2004	2004	15024927	270	Chloroquine	Chloroquine	None						No PQ (CQ)	0	0	0	0	Qual >30%	212	104		212	104
Leslie-2008	2008	18682739	365	Chloroquine	Chloroquine	None						No PQ (CQ)	0	0	0	0	Qual >30%	71	29		71	29
Looareesuwan-1999a	1999	10562823	28	Chloroquine	Chloroquine	None						No PQ (CQ)	0	0	0	0	Qual >30%	445	165		445	165
Pukrittayakamee-2000	2000	10817728	28	Chloroquine	Chloroquine	None						No PQ (CQ)	0	0	0	0	Qual >30%	30	0		30	0
Rowland-1999	1999	10717755	28	Chloroquine	Chloroquine	None						No PQ (CQ)	0	0	0	0	Qual >30%	250			250
Rowland-1999	1999	10717755	28	Chloroquine	Chloroquine	None						No PQ (CQ)	0	0	0	0	Qual >30%	100			100
Lacerda-2019	2019	30650322	180	Chloroquine	Chloroquine	None						No PQ (CQ)	6	2	2	0	Quant >70%	133	36
Llanos-Cuentas-2013	2013	24360369	180	Chloroquine	Chloroquine	None						No PQ (CQ)	1	1	1	0	Quant >70%	54	15
Rijal-2019	2019	30882150	365	Chloroquine	Chloroquine	None						No PQ (CQ)	0	0	0	0	RDT >30%	101	19		101	19
Chu-2019	2019	30952158	365	Chloroquine+Primaquine	CQ / DHA-Piperaquine	Primaquine 7day-High Dose	7	7	1	Supervised	Day 0	PQ - HighDailyDose	15	11	3	3	FST >30%	327	116		327	116
Krudsood-2008	2008	18458306	28	Artesunate+Primaquine	Artesunate	Primaquine 7day-High Dose	7	7	1	Supervised	Day 5	PQ - HighDailyDose	0	0	0	0	FST >30%	66	29		66	29
Taylor-2019	2019	31327563	365	DP/CQ+Piperaquine+Primaquine	CQ / DHA-Piperaquine	Primaquine 7day-High Dose	7	7	1	Supervised	Day 0	PQ - HighDailyDose	18	9	3	1	FST >30%	935	372		935	372
Fukuda-2017	2017	29121061	120	Chloroquine+Primaquine	Chloroquine	Primaquine 14day- Low Dose	14	3.5	0.25	Supervised	Day 3	PQ - LowDailyDose	0	0	0	0	FST >30%	24	4		24	4
Pukrittayakamee-2000	2000	10817728	28	Chloroquine+Primaquine	Chloroquine	Primaquine 14day-Low Dose	14	3.5	0.25	Supervised	Day 3	PQ - LowDailyDose	0	0	0	0	Qual >30%	30	0		30	0
Pukrittayakamee-2000	2000	10817728	28	Primaquine	Primaquine	Primaquine 14day-Low Dose	14	3.5	0.25	Supervised	Start of Treatment	PQ - LowDailyDose	0	0	0	0	Qual >30%	30	0		30	0
Tasanor-2006	2006	16497347	28	Chloroquine+Primaquine	Chloroquine	Primaquine 14day-Low Dose	14	3.5	0.25	Supervised	Day 0	PQ - LowDailyDose	0	0	0	0	Qual >30%	31	13		31	13
Tasanor-2006	2006	16497347	28	Quinine+Primaquine	Quinine	Primaquine 14day-Low Dose	14	3.5	0.25	Supervised	Day 0	PQ - LowDailyDose	0	0	0	0	Qual >30%	31	5		31	5
Gonzalez-Ceron -2015	2015	26518132	365	Chloroquine+Primaquine	Chloroquine	Primaquine 14day-Low Dose	14	3.5	0.25	Supervised	Start of Treatment	PQ - LowDailyDose	0	0	0	0	No testing	86	36	86
Han-2020	2020	32524960	28	Artesunate-Pyronaridine+Primaquine	Artesunate-Pyronaridine	Primaquine 14day- Low Dose	14	3.5	0.25	Partial supervision	Day 0	PQ - LowDailyDose	0	0	0	0	No testing	206	72	206
Krudsood-2007	2007	17570973	28	Artemether-Lumefantrine+Primaquine	Artemether-Lumefantrine	Primaquine 14day-Low Dose	14	3.5	0.25	Assumed	Day 3	PQ - LowDailyDose	0	0	0	0	Qual >30%	47	12		47	12
Krudsood-2007	2007	17570973	28	Chloroquine+Primaquine	Chloroquine	Primaquine 14day-Low Dose	14	3.5	0.25	Assumed	Day 3	PQ - LowDailyDose	0	0	0	0	Qual >30%	51	16		51	16
Longley-2016	2016	27601524	270	Chloroquine+Primaquine	Chloroquine	Primaquine 14day- Low Dose	14	3.5	0.25	Supervised	Start of Treatment	PQ - LowDailyDose	0	0	0	0	Qual >30%	52	?		52	?
Lee-2009b	2009	19815873	28	Chloroquine+Primaquine	Chloroquine	Primaquine 14day-Low Dose	14	3.5	0.25	Supervised	Day 3	PQ - LowDailyDose	0	0	0	0	No testing	142	0	142
Ley-2016	2016	27128675	28	Chloroquine+Primaquine	Chloroquine	Primaquine 14day- Low Dose	14	3.5	0.25	Supervised	Day 2	PQ - LowDailyDose	0	0	0	0	Qual >30%	55	19		55	19
Gogtay-1999	1999	10715673	365	Chloroquine+Primaquine	Chloroquine	Primaquine 5day-Very Low Dose	5	1.25	0.25	Supervised	End of Treatment	PQ - LowDailyDose	0	0	0	0	Qual >30%	80			80
Gogtay-1999	1999	10715673	365	Chloroquine+Primaquine	Chloroquine	Primaquine 14day-Low Dose	14	3.5	0.25	Supervised	End of Treatment	PQ - LowDailyDose	0	0	0	0	Qual >30%	81			81
Rowland-1999	1999	10717755	28	Chloroquine+Primaquine	Chloroquine	Primaquine 14day-Low Dose	14	3.5	0.25	Supervised	Start of Treatment	PQ - LowDailyDose	0	0	0	0	Qual >30%	100	54		100	54
Rijal-2019	2019	30882150	365	Chloroquine+Primaquine	Chloroquine	Primaquine 14day- Low Dose	14	3.5	0.25	Partial supervision	Day 0	PQ - LowDailyDose	0	0	0	0	RDT >30%	105	17		105	17
Saravu-2016	2016	27315280	28	Chloroquine+Primaquine	Chloroquine	Primaquine 14day-Low Dose	14	3.5	0.25	Partial supervision	Start of Treatment	PQ - LowDailyDose	1	1	1	0	Spectro >30%	156	14		156	14
Mesa-Echeverry-2019	2019	30457097	28	Chloroquine+Primaquine	Chloroquine	Primaquine 14day- Low Dose	14	3.5	0.25	Supervised	Day 0	PQ - LowDailyDose	0	0	0	0	No testing	80	37	80
Pasaribu-2013	2013	23926329	365	Artesunate+amodiaquine+primaquine	Amodiaquine+Artesunate	Primaquine 14day-Low Dose	14	3.5	0.25	Supervised	Day 0	PQ - LowDailyDose	5	4	3	0	No testing	167	66	167
Pasaribu-2013	2013	23926329	365	Dihydroartemisinin-Piperaquine +primaquine	DHA-Piperaquine	Primaquine 14day-Low Dose	14	3.5	0.25	Supervised	Day 0	PQ - LowDailyDose	4	4	2	0	No testing	164	79	164
Abreha-2017	2017	5433686	365	Chloroquine+Primaquine	CQ / AL	Primaquine 14day- Low Dose	14	3.5	0.25	Partial supervision	Day 2	PQ - LowDailyDose	0	0	0	0	FST >30%	194	75		194	75
Leslie-2004	2004	15024927	270	Chloroquine+Primaquine	Chloroquine	Primaquine 14day-Low Dose	14	3.5	0.25	Supervised	Day 0	PQ - LowDailyDose	0	0	0	0	Qual >30%	210	120		210	120
Rowland-1999	1999	10717755	28	Chloroquine+Primaquine	Chloroquine	Primaquine 5day-Very Low Dose	5	1.25	0.25	Supervised	Start of Treatment	PQ - LowDailyDose	0	0	0	0	Qual >30%	250	128		250	128
Awab-2017	2017	29141719	365	Chloroquine+Primaquine	Chloroquine	Primaquine 14day- Low Dose	14	3.5	0.25	Partial supervision	Day 0	PQ - LowDailyDose	6	5	5	5	FST >30%	292	105		292	105
Rajgor-2014	2014	25295216	180	Chloroquine+Primaquine	Chloroquine	Primaquine 14day-Low Dose	14	3.5	0.25	Supervised	Day 4	PQ - LowDailyDose	2	2	0	0	Qual >30%	398	20		398	20
Looareesuwan-1999a	1999	10562823	28	Chloroquine+Primaquine	Chloroquine	Primaquine 14day-Low Dose	14	3.5	0.25	Supervised	Day 3	PQ - LowDailyDose	0	0	0	0	Qual >30%	441	155		441	155
Lacerda-2019	2019	30650322	180	Chloroquine+Primaquine	Chloroquine	Primaquine 14day-Low Dose	14	3.5	0.25	Partial supervision	Day 0	PQ - LowDailyDose	4	2	2	0	Quant >70%	129	30
Takeuchi-2010	2010	21040545	90	Chloroquine+Primaquine	Chloroquine	Primaquine 14day-Low Dose	14	3.5	0.25	Supervised	Day 3	PQ - LowDailyDose	0	0	0	0	No testing	109	45	109
Llanos-Cuentas-2013	2013	24360369	180	Chloroquine+Primaquine	Chloroquine	Primaquine 14day-Low Dose	14	3.5	0.25	Supervised	Start of Treatment	PQ - LowDailyDose	1	1	1	0	Quant >70%	50	15
Llanos-Cuentas-2019	2019	30650326	180	Chloroquine+Primaquine	Chloroquine	Primaquine 14day-Low Dose	14	3.5	0.25	Supervised	Day 0	PQ - LowDailyDose	0	0	0	0	Quant >70%	85	32
Tjitra-1995	1995	NonPubMed11	28	Chloroquine+Primaquine	Chloroquine	Primaquine 14day-Low Dose	14	3.5	0.25	Partial supervision	Day 0	PQ - LowDailyDose	0	0	0	0	No testing	49	13	49
Tjitra-1995	1995	NonPubMed11	28	Chloroquine+Primaquine	Halofantrine	Primaquine 14day-Low Dose	14	3.5	0.25	Partial supervision	Day 0	PQ - LowDailyDose	0	0	0	0	No testing	45	12	45
Chu-2018	2018	29889239	365	Chloroquine+Primaquine	Chloroquine	Primaquine 14day-High Dose	14	7	0.5	Supervised	Day 0	PQ - ModDailyDose	0	0	0	0	FST >30%	198	72		198	72
Chu-2019	2019	30952158	365	Chloroquine+Primaquine	CQ / DHA-Piperaquine	Primaquine 14day- High Dose	14	7	0.5	Supervised	Day 0	PQ - ModDailyDose	6	4	0	0	FST >30%	327	117		327	117
da Silva-2003	2003	12806460	180	Artesunate+Primaquine	Artesunate	Primaquine 5day-Low Dose	5	2.5	0.5	Supervised	Day 2	PQ - ModDailyDose	0	0	0	0	No testing	30	14	30
da Silva-2003	2003	12806460	180	Artesunate+Primaquine	Artesunate	Primaquine 5day-Low Dose	5	2.5	0.5	Supervised	Day 2	PQ - ModDailyDose	0	0	0	0	No testing	26	13	26
da Silva-2003	2003	12806460	180	Artesunate+Primaquine	Artesunate	Primaquine 5day-Low Dose	5	2.5	0.5	Supervised	Day 2	PQ - ModDailyDose	0	0	0	0	No testing	28	8	28
da Silva-2003	2003	12806460	180	Artesunate+Primaquine	Artesunate	Primaquine 7day-Low Dose	7	3.5	0.5	Supervised	Day 2	PQ - ModDailyDose	0	0	0	0	No testing	30	2	30
da Silva-2003	2003	12806460	180	Artesunate+Primaquine	Artesunate	Primaquine 7day-Low Dose	7	3.5	0.5	Supervised	Day 2	PQ - ModDailyDose	0	0	0	0	No testing	30	10	30
da Silva-2003	2003	12806460	180	Artesunate+Primaquine	Artesunate	Primaquine 7day-Low Dose	7	3.5	0.5	Supervised	Day 2	PQ - ModDailyDose	0	0	0	0	No testing	30	5	30
da Silva-2003	2003	12806460	180	Chloroquine+Primaquine	Chloroquine	Primaquine 5day-Low Dose	5	2.5	0.5	Supervised	Day 2	PQ - ModDailyDose	0	0	0	0	No testing	30	5	30
da Silva-2003	2003	12806460	180	Chloroquine+Primaquine	Chloroquine	Primaquine 7day-Low Dose	7	3.5	0.5	Supervised	Day 2	PQ - ModDailyDose	0	0	0	0	No testing	30	9	30
Daher-2018	2018	29361939	63	Artemether-Lumefantrine+Primaquine	Artemether-Lumefantrine	Primaquine 7-9day-Low Dose	7-9	3.5	0.5	Partial supervision	Start of Treatment	PQ - ModDailyDose	2	1	0	0	No testing	88	24	88
Daher-2018	2018	29361939	63	Artesunate+mefloquine+Primaquine	Artesunate+Mefloquine	Primaquine 7-9day-Low Dose	7-9	3.5	0.5	Partial supervision	Start of Treatment	PQ - ModDailyDose	0	0	0	0	No testing	88	32	88
Daher-2018	2018	29361939	63	Chloroquine+Primaquine	Chloroquine	Primaquine 7-9day-Low Dose	7-9	3.5	0.5	Partial supervision	Start of Treatment	PQ - ModDailyDose	1	1	1	0	No testing	88	22	88
Grigg-2016	2016	27107287	42	Artesunate+mefloquine+Primaquine	Artesunate+Mefloquine	Primaquine 14day-High Dose	14	7	0.5	Supervised	Day 28	PQ - ModDailyDose	1	1	0	0	FST >30%	54	21		54	21
Grigg-2016	2016	27107287	42	Chloroquine+Primaquine	Chloroquine	Primaquine 14day-High Dose	14	7	0.5	Supervised	Day 28	PQ - ModDailyDose	0	0	0	0	FST >30%	49	16		49	16
Krudsood-2006	2006	16969059	28	Chloroquine+Primaquine	Chloroquine	Primaquine 7day-Low Dose	7	3.5	0.5	Supervised	Day 3	PQ - ModDailyDose	0	0	0	0	?Qual >30%	71	18		71	18
Krudsood-2008	2008	18458306	28	Artesunate+Primaquine	Artesunate	Primaquine 5day-Low Dose	5	2.5	0.5	Supervised	Day 5	PQ - ModDailyDose	0	0	0	0	FST >30%	68	26		68	26
Krudsood-2008	2008	18458306	28	Artesunate+Primaquine	Artesunate	Primaquine 7day-Low Dose	7	3.5	0.5	Supervised	Day 5	PQ - ModDailyDose	0	0	0	0	FST >30%	69	24		69	24
Krudsood-2008	2008	18458306	28	Artesunate+Primaquine	Artesunate	Primaquine 9day-Low Dose	9	4.5	0.5	Supervised	Day 5	PQ - ModDailyDose	0	0	0	0	FST >30%	66	19		66	19
Krudsood-2008	2008	18458306	28	Artesunate+Primaquine	Artesunate	Primaquine 11day-High Dose	11	5.5	0.5	Supervised	Day 5	PQ - ModDailyDose	0	0	0	0	FST >30%	64	21		64	21
Krudsood-2008	2008	18458306	28	Artesunate+Primaquine	Artesunate	Primaquine 14day-High Dose	14	7	0.5	Supervised	Day 5	PQ - ModDailyDose	0	0	0	0	FST >30%	66	21		66	21
Ladeia-Andrade-2019	2019	30782991	28	Chloroquine+Primaquine	Chloroquine	Primaquine 7-9day-Low Dose	7-9	3.5	0.5	Supervised	Day 0	PQ - ModDailyDose	0	0	0	0	Qual >30%	96	41		96	41
Leslie-2008	2008	18682739	365	Chloroquine+Primaquine	Chloroquine	Primaquine 14day-Low Dose	14	7	0.5	Supervised	Start of Treatment	PQ - ModDailyDose	0	0	0	0	Qual >30%	55	31		55	31
Liu-2013	2013	24215565	365	Chloroquine+Primaquine	Chloroquine	Primaquine 8day-Low Dose	8	4	0.45	Supervised	Start of Treatment	PQ - ModDailyDose	2	2	2	0	No testing	128	18	128
Lon-2014	2014	24667662	180	Dihydroartemisinin-Piperaquine+Primaquine 2day	DHA-Piperaquine	Primaquine 14day-High Dose	14	7	0.5	Supervised	Day42	PQ - ModDailyDose	0	0	0	0	Qual >30%	48	0		48	0
Macareo-2013	2013	23718705	90	Chloroquine+Primaquine	Chloroquine	Primaquine 14day-High Dose	14	7	0.5	Supervised	Start of Treatment	PQ - ModDailyDose	0	0	0	0	Qual >30%	6			6
Marques-2014	2014	24165179	28	Chloroquine+Primaquine	Chloroquine	Primaquine 7day-Low Dose	7	3.5	0.5	Supervised	Start of Treatment	PQ - ModDailyDose	0	0	0	0	No testing	135	33	135
Negreiros-2016	2016	27549633	168	Chloroquine+Primaquine	Chloroquine	Primaquine 7day-Low Dose	7	3.5	0.5	Supervised	Start of Treatment	PQ - ModDailyDose	0	0	0	0	FST >30%	119	54		119	54
Nelwan-2015	2015	26654101	365	Artesunate+Primaquine	Artesunate	Primaquine 14day-High Dose	14	7	0.5	Supervised	Day 9	PQ - ModDailyDose	2	0	0	0	FST >30%	60	0		60	0
Nelwan-2015	2015	26654101	365	Artesunate-Pyronaridine+Primaquine	Artesunate-Pyronaridine	Primaquine 14day-High Dose	14	7	0.5	Supervised	Start of Treatment	PQ - ModDailyDose	2	0	0	0	FST >30%	60	0		60	0
Nelwan-2015	2015	26654101	365	Dihydroartemisinin-Piperaquine+Primaquine	DHA-Piperaquine	Primaquine 14day-High Dose	14	7	0.5	Supervised	Start of Treatment	PQ - ModDailyDose	1	0	0	0	FST >30%	60	0		60	0
Pereira-2016	2016	27639847	28	Chloroquine+Primaquine	Chloroquine	Primaquine 7-9day-Low Dose	7-9	3.5	0.5	Partial supervision	Start of Treatment	PQ - ModDailyDose	0	0	0	0	Qual >30%	88	21		88	21
Rajgor-2014	2014	25295216	180	Chloroquine+Primaquine	Chloroquine	Primaquine 7day-Low Dose	7	3.5	0.5	Supervised	Day 4	PQ - ModDailyDose	2	2	0	0	?Qual >30%	381	17		381	17
Rajgor-2014	2014	25295216	180	Chloroquine+Primaquine	Chloroquine	Primaquine 14day-High Dose	14	7	0.5	Supervised	Day 4	PQ - ModDailyDose	7	7	0	0	?Qual >30%	380	15		380	15
Sutanto-2013	2013	23254437	365	Dihydroartemisinin+Piperaquine+Primaquine	DHA-Piperaquine	Primaquine 14day-High Dose	14	7	0.5	Supervised	Day 28	PQ - ModDailyDose	0	0	0	0	FST >30%	36	0		36	0
Sutanto-2013	2013	23254437	365	Quinine+Primaquine	Quinine	Primaquine 14day-High Dose	14	7	0.5	Supervised	Day 0	PQ - ModDailyDose	4	0	0	0	FST >30%	39	0		39	0
Taylor-2019	2019	31327563	365	DP/CQ+Piperaquine+Primaquine	CQ / DHA-Piperaquine	Primaquine 14day- High Dose	14	7	0.5	Supervised	Day 0	PQ - ModDailyDose	5	1	1	0	FST >30%	937	329		937	329
Thanh-2015	2015	26392501	28	Chloroquine+Primaquine	Chloroquine	Primaquine 10day-High Dose	10	5	0.5	Supervised	Start of Treatment	PQ - ModDailyDose	9	9	9	0	No testing	260	101	260
Wilairatana-1999	1999	10674681	28	Artesunate+Primaquine	Artesunate	Primaquine 14day-High Dose	14	7	0.5	Not Stated	Start of Treatment	PQ - ModDailyDose	0	0	0	0	FST >30% But enrolled	23	7		23	7
Wilairatana-1999	1999	10674681	28	Primaquine	Primaquine	Primaquine 14day-High Dose	14	7	0.5	Not Stated	Start of Treatment	PQ - ModDailyDose	1	1	1	1	FST >30%	23	4		23	4
Wilairatana-1999	1999	10674681	28	Sulfadoxine-Pyrimethamine+Primaquine	Sulfadoxine-Pyrimethamine	Primaquine 14day-High Dose	14	7	0.5	Not Stated	Start of Treatment	PQ - ModDailyDose	0	0	0	0	FST >30% But enrolled	23	2		23	2
Zhu-2013	2013	23669232	28	Chloroquine+Primaquine	Chloroquine	Primaquine 8day-Low Dose	8	4	0.5	Supervised	Day 3	PQ - ModDailyDose	0	0	0	0	No testing	39	16	39

## Sheet: Review1c
Study	Number of patients	Schizonticidal Regimen	Age	Sex	PQ Daily Dose (mg/kg/day)	PQ Duration	G6PD Status	Severe Haem SAE - Hospitalisation, transfusion, dialysis, death	Description	Baseline Hb	Minimum Hb	Jaundiced	Dark Urine	% Fall	Absolute Fall	Management	Criteria for SAE Report	Severity	Outcome	Relatedness	Reporting
Awab-2017	1	CQ	Unknown	Female	0.25	14	FST>30%	Yes	Jaundice	13	11	Yes	Not Stated	15.4	2	Hospitalised, PQ ceased	Hospitalized - Unclear why	Severe	Recovery	Possibly related	Reported as SAE
Awab-2017	1	CQ	Unknown	Male	0.25	14	FST>30%	Yes	Jaundice and dark urine.	9.8	8.5	Yes	Yes	10.2	1.3	Hospitalised, PQ ceased	Hospitalized - Unclear why	Severe	Recovery	Possibly related	Reported as SAE
Awab-2017	1	CQ	Unknown	Female	0.25	14	FST>30%	Yes	Hypotension, dark urine and jaundice.	13	12	Yes	Yes	7.7	1	Hospitalised, PQ ceased	Hospitalized - Unclear why	Severe	Recovery	Possibly related	Reported as SAE
Awab-2017	1	CQ	Unknown	Female	0.25	14	FST>30%	Yes	Dyspnoea	14.2	13.2	No	No	7	1	Hospitalised, PQ ceased	Hospitalized - Unclear why	Severe		Possibly related	Reported as SAE
Awab-2017	1	CQ	Unknown	Female	0.25	14	FST>30%	Yes	Anaemia and tachycardia	10.4	9.8	No	Not Stated	5.8	0.6	Hospitalised, PQ ceased	Hospitalized - Unclear why	Severe	Recovery	Possibly related	Reported as SAE
Chu_2019	1	DHP	16	Female	1	7	Screened as G6PD Normal (>=30%)	Yes	Haemolysis on day 3. Baseline Hb 13 mg/dL (Hct 37.3%). Nadir Day 4 (Hct 28%). D5 Hct = 31%). Dizzy, fatigue, pallor.	13	8.6	No	No	33.8	3.6	PQ ceased	Hospitalisation, Hb Fall >30%	Severe	Full recovery	Probably Related	Reported as SAE
Chu_2019	1	DHP	21	Female	1	7	Screened G6PD Normal (>=30%). Subsequent Spectro activity = 94%	Yes	Hemolysis 7 days after primaquine. Hb fell from 9.8 to 6.3g/dL	9.8	6.3	No	No	35.7	3.5	Hospitalised for blood transfusion	Hb nadir < 7g/dl	Severe	Full recovery	Probably Related	Reported as SAE
Chu_2019	1	DHP	13	Female	1	7	Screened G6PD Normal (>=30%). Subsequent Spectro activity = 62%	Yes	Hemolysis 5 days after primaquine. Hb fell from 8.8 to 4.4g/dl	8.8	4.4	No	No	50	4.4	Hospitalised for blood transfusion	Hb nadir < 7g/dl	Severe	Full recovery	Probably Related	Reported as SAE
Daher-2018	1	CQ	50	Male	0.5	7-9	Qual Test <30%	No	Haemolytic anaemia	14.9		Yes	No			PQ ceased	Jaundice		Full recovery	Probably Related	Reported as SAE
Lacerda-2019	1	CQ	18	Female	0.25	14	>70%	No	hemoglobin declines >3 g/dL or ≥30% of baseline. No patient had a hemoglobin level <6 g/dL.			Not Stated	Not Stated	Fall in Hb >3 g/dL or ≥30%	Fall in Hb >3 g/dL or ≥30%	PQ continued	Hb fall >3 g/dL or ≥30%				Reported as SAE
Lacerda-2019	1	CQ	54	Female	0.25	14	>70%	No	Hb declines >3 g/dL or ≥30% of baseline. No patient had a Hb <6 g/dL.			Not Stated	Not Stated	Fall in Hb >3 g/dL or ≥30%	Fall in Hb >3 g/dL or ≥30%	PQ continued	Hb fall >3 g/dL or ≥30%				Reported as SAE
Lacerda-2019	1	CQ	47	Male	No PQ		>70%	No	Hb declines >3 g/dL or ≥30% of baseline. No patient had a Hb <6 g/dL.			Not Stated	Not Stated	Fall in Hb >3 g/dL or ≥30%	Fall in Hb >3 g/dL or ≥30%	PQ continued	Hb fall >3 g/dL or ≥30%				Reported as SAE
Lacerda-2019	1	CQ	23	Male	No PQ		>70%	No	Hb declines >3 g/dL or ≥30% of baseline. No patient had a Hb <6 g/dL.			Not Stated	Not Stated	Fall in Hb >3 g/dL or ≥30%	Fall in Hb >3 g/dL or ≥30%	PQ continued	Hb fall >3 g/dL or ≥30%				Reported as SAE
Liu-2013	1	CQ	33	Male	0.45	8	Unknown	No	Baseline Hb 14.9 g/dL after first dose. Urine colour of black tea. haemoglobinuria“++” (≥ 2 g/l)	14.9			Yes ++	Not stated	Not stated	PQ ceased	Dark Urine		Full recovery
Liu-2013	1	CQ	39	Male	0.45	8	Unknown	No	Dark urine and malaise. Baseline Hb 13.6 g/dL, haemoglobinuria “+++” (≥3 g/l).	13.6			Yes +++	Not stated	Not stated	PQ ceased	Dark Urine		Full recovery
Llanos-Cuentas-2013	1	CQ	Unknown	Unknown	0.25	14	>70%	No	Decline in Hb >25 g/L or >25% decline					Fall in Hb >2.5 g/dL or >25%	Fall in Hb >2.5 g/dL or >25%	PQ continued	Hb Fall >2.5 g/dL or >25%		Full recovery		Reported as SAE
Llanos-Cuentas-2013	1	CQ	Unknown	Unknown	No PQ		>70%	No	Decline in Hb >25 g/L or >25% decline					Fall in Hb >2.5 g/dL or >25%	Fall in Hb >2.5 g/dL or >25%	PQ continued	Hb Fall >2.5 g/dL or >25%				Reported as SAE
Pasaribu-2013	1	AsAQ	Unknown	Male	0.25	14	Wild Type	No	Hb drop >2g/dl				No		Fall in Hb >2 g/dL	PQ continued	Hb fall >2.5 g/dL				Reported as AHA but not SAE
Pasaribu-2013	1	AsAQ	Unknown	Male	0.25	14	Hemizygous Mahidol	No	Hb drop >2g/dl, dark urine				Yes		Fall in Hb >2 g/dL	PQ continued	Hb fall >2.5 g/dL				Reported as AHA but not SAE
Pasaribu-2013	1	AsAQ	Unknown	Male	0.25	14	Hemizygous Mahidol	No	Hb drop >2g/dl, dark urine				Yes		Fall in Hb >2 g/dL	PQ continued	Hb fall >2.5 g/dL				Reported as AHA but not SAE
Pasaribu-2013	1	DHP	Unknown	Male	0.25	14	Hemizygous Mahidol	No	Hb drop >2g/dl				No		Fall in Hb >2 g/dL	PQ continued	Hb fall >2.5 g/dL				Reported as AHA but not SAE
Pasaribu-2013	1	DHP	Unknown	Female	0.25	14	Wild Type	No	Hb drop >2g/dl				No		Fall in Hb >2 g/dL	PQ continued	Hb fall >2.5 g/dL				Reported as AHA but not SAE
Saravu-2016	1	CQ	Unknown	Male	0.25	14	<30%	No	G6PD deficiency diagnosed after two days of 0.25mg/kg. Dark urine noted.				Dark Urine			PQ ceased	Dark Urine			Definitely related
Taylor_2019	1	DHP	19	Female	1	7	G6PD Normal (>30%). Subsequent Spectrophotometry G6PD activity =55%	No	Fall in Hb from 13.7 to 9.5g/dL for a day on day 3 after primaquine. Asymptomatic.	13.7	9.5	No	No	31	4.2	PQ ceased	Hb fall >30%		Full recovery	Definitely related	Reported as SAE
Taylor_2019	1	CQ	3	Male	0.5	14	Screened as G6PD Normal (>=30%)	No	Severe haemolysis 3 days after starting PQ (Hb fell from 10.2 to 6.8/dl)	10.2	6.8	No	No	33.3	3.4	PQ ceased	Hb nadir < 7g/dl		Full recovery	Probably related	Reported as SAE
Taylor_2019	1	CQ	20	Male	1	7	G6PD Deficient by FST (enrolled in error)	Yes	Acute haemolysis (Hb drop from 15.3 to 6.4 g/dL on day 3) on day 5 after primaquine	15.3	6.4	Yes	Yes	58.2	8.9	Hospitalised, transfused and PQ ceased	Hb nadir < 7g/dl	Severe	Full recovery	Definitely Related	Reported as SAE
Taylor_2019	1	DHP	11	Female	1	7	G6PD Normal (>30%). Subsequent Spectrophotometry G6PD activity =37%	No	Drop in Hb to less than 7g/dL (from 11.6 to 6.9) on day 3 after primaquine	11.6	6.9	No	No	40.5	4.7	Temporary discontinuation of primaquine for 1 day, then completed course	Hb nadir < 7g/dl		Full recovery	Possibly related	Reported as SAE
Thanh-2015	9	CQ	Unknown						No individualised data. 9 patients had Hb fall >25% by day 14. No serious haemolytic events (eg hospitalisation)					>25%		No intervention	Hb Fall >25% (9 Patients)		Full recovery
Wilairatana-1999	1	None	Unknown	Male	0.5	14	Deficient	Yes	Hct decreased from 32% at baseline to 21% on day 5 (after 4 doses of primaquine). Transfusion given. Haemolysis not confirmed by laboratory and subsequently completed treatment with no further problems	10.1	5.9	Not Stated	Not Stated	41.5	4.2	Temporary discontinuation of primaquine for 3 day, then completed course	Hb nadir < 7g/dl		Full recovery	Possibly related	Reported as SAE

## Sheet: Review2a
Unique Identifiers	Authors	Title	Journal	Year	Country	Type of study	Malaria status	PQ daily dose (mg/kg)	Duration of primaquine prescribed	Total Number of Cases	Number Hospitalized	Number Transfused	Number with Haemodialysis	Number with Peritoneal dialysis	Number Recovered	Number of Deaths	Case summary
A212	Carr et al	Glucose-6-phosphate dehydrogenase deficiency in two returning Operation Iraqi Freedom soldiers who developed hemolytic anemia while receiving primaquine prophylaxis for malaria	Mil Med	2005	USA	Case study	PV prophylaxis	Not described	Not described	2	2	0	0	0	2	0	Two patients returned from Iraq and were taking PQ for terminal prophylaxis. Both developed fever, dark urine and one had icterus. In addition to PQ, one was taking acetaminophen and the other ibuprofen. There was a decrease in haptoglobulin and signs of haemolysis. Another infection was considered for both but there were no suggestive laboratory findings except raised WBC. The patients were admi…
A314	Ramos et al	Clinical aspects of hemolysis in patients with P. vivax malaria treated with primaquine, in the Brazilian Amazon	Braz J Infect Dis	2010	Brazil	Case study	P. vivax ONLY & Mixed (PV&PF)	0.5	7 days	18	18	12	0	0	18	0	These 18 cases were presented in a table in the paper and there were no detailed descriptions of symptoms or progress for any of the cases. Aggregated symptom/sign frequencies were given with the commonest being: jaundice (18/18), pallor (17/18), dark urine (14/18), fever (12/18), vomiting (10/18), dehydration (6/18), cyanosis (3/18), and low urinary output (1/18). No baseline Hb concentrations w…
A577	Chu et al	Chloroquine Versus Dihydroartemisinin-Piperaquine With Standard High-dose Primaquine Given Either for 7 Days or 14 Days in Plasmodium vivax Malaria	Clinical Infectious Diseases	2019	Thailand-Myanmar boarder	Clinical trial	P. vivax	1	7 days	3	3	2	0	0	3	0	These were two females P. vivax malaria patients who recieved PQ with intermediate G6PD status by spectrophotometry but normal G6PD status by FST. The patients had no symptoms but had pallor and were admitted and transfused because of Hb drops from 9.3g/dL to 5.6 g/dl (39%) and from 7g/dL to 4.8g/dL (31%) respectively after PQ administration. Malaria films were negative when haemolysis occured. A…
A636	Brito-Sousa et al	Clinical Spectrum of Primaquine-induced Hemolysis in Glucose-6-Phosphate Dehydrogenase Deficiency: A 9-Year Hospitalization-based Study From the Brazilian Amazon	Clinical Infectious Diseases	2019	Brazil	Case study	P. vivax	0.5	7 days	94	94	46	7	0	93	1	This paper describes 94 patients with P. vivax malaria who developed PQ-induced haemolysis. Individual details in the paper were relatively sparse but Dr Brito-Sousa extracted raw data from source documents to our CRF. Only 3 patients had baseline Hb documented. 46 individuals were transfused and all were admitted. One death was reported.
A752	Jones et al	Korean vivax malaria. III. Curative effect and toxicity of primaquine in doses from 10 to 30 mg daily.	Am J Trop Med Hyg	1953	USA	Clinical trial	P. vivax	0.3	14 days	1	1	1	0	0	1	0	This is a 19 years old patient received 20 mg/kg PQ. Hb dropped from 14.6 to 9.4 on the 8th day and to 8.2 g/dl on the 10th day after PQ had been discontinued on the 8th day. The patient had haemoglobinuria and increased bilirubin and was transfused.
B103	Kheng et al	Tolerability and safety of weekly primaquine against relapse of Plasmodium vivax in Cambodians with glucose-6-phosphate dehydrogenase deficiency	BMC Med	2015	Cambodia	Clinical trial	P. vivax	0.75	Weekly, 8 weeks	1	1	1	0	0	1	0	A 23 year G6PD deficient patient who received PQ and had a Hb drop from 10.5 to 7.5g/dL on the 4th day and to 7.2g/dL on the 6th day. He developed SOB first at exertion then on walking and was transfused. Hillman urine score was 4. The patient additionaly received cimetidine and ciprofloxacin while on PQ.
B127	Awab et al	Chloroquine-Primaquine versus Chloroquine Alone to Treat Vivax Malaria in Afghanistan: An Open Randomized Superiority Trial	Am J Trop Med Hyg	2017	Afghanistan	Clinical trial	P. vivax	0.25	14 days	5	5	0	0	0	5	0	Five patients requiring hospital admission were considered possible cases of PQ-related hemolysis, however, in none of these cases did hemoglobin fall by ≥ 2 g/dL or to below 7 g/dL, and genotyping did not detect any cases of Mediterranean variant G6PD deficiency. Clinical syndromes are described in a table in the paper. 3 cases had jaundice, 2 cases dark urine and 1 case had dyspnea. The Hb drop…
B139	Taylor et al	Short-course primaquine for the radical cure of Plasmodium vivax malaria: a multicentre, randomised, placebo-controlled non-inferiority trial	Lancet	2019	Vietnam	Clinical trial	P. vivax	1	7 days	1	1	1	0	0	1	0	A 20 year-old P.vivax malaria patient on PQ who had a Hb drop from 15.3 to 6.4 gm/dl and also dark urine, fever, jaundice and pallor. The patient was transfused.
B284	Wilairatana et al	Efficacy of primaquine regimens for primaquine-resistant Plasmodium vivax malaria in Thailand	Am J Trop Med Hyg	1999	Thailand	Clinical trial	P. vivax	0.5	14 days	1	1	1	0	0	1	0	P. vivax patient on PQ in whom the haematocrit dropped from 32% to 21% after 4 doses on day 5. However, there were no symptoms and no other signs of haemolysis. The hematocrit increased to 31% after transfusion of a unit of packed RBC and discontinuation of PQ on day 3. The patient restarted treatment with PQ and did complete 14 days treatment with no further haemolysis. The authors mentioned the…
C166	Burgoine et al	The reality of using primaquine	Malar J	2010	Thai-Burmese border	Case study	P. vivax	0.25	14 days	1	1	1	0	0	1	0	A patient with P. vivax malaria who took 3 days of CQ and PQ as prescribed. He noted a change in colour of his urine on the third day but was not alarmed by this. On day four he could not remember the instructions of what to do with the eleven remaining primaquine tablets. Subsequently, the patient took the last eleven primaquine tablets in one go (165 mg base). Later that day the patient began t…
C321	Chen et al	A young man with severe acute haemolytic anaemia	BMJ (Online)	2017	Myanmar	Case study	P. vivax	Not described	Not described	1	1	1	0	0	1	0	A 19 year old man of Kachin ethnicity presented with fever (39.5°C) and was diagnosed with vivax malaria by microscopy. He was prescribed chloroquine and primaquine and his fever resolved. After 24 hours he experienced two days of passing dark urine, followed by an episode of syncope, and was admitted to hospital. On admission, he weighed 59 kg and was afebrile (36.2°C), his heart rate was 120 be…
C357	Phru et al	Case Report: A Case of Primaquine-Induced Hemoglobinuria in Glucose-6-Phosphate Dehydrogenase Deficient Malaria Patient in Southeastern Bangladesh	Am J Trop Med Hyg	2020	Bangladesh	Case study	P. vivax	0.25	14 days	1	1	1	0	0	1	0	A boy had been admitted to hospital and was diagnosed with uncomplicated Plasmodium vivax infection and treated with 30 mg/kg body weight (BW) chloroquine for 3 days and 4.8 mg/kg BW primaquine (PQ) to be taken over 14 days. The boy was discharged but represented 4 days later with severe hemoglobinuria and fatigue. Haemoglobin was measured at 6.0 g/dL and serum bilirubin was 5.6 mg/dL, although m…
C400	Lacerda et al	Postmortem characterization of patients with clinical diagnosis of Plasmodium vivax malaria: to what extent does this parasite kill?	Clin Infect Dis .	2012	Brazil	Case study	P. vivax	0.5	7 days	2	2	0	0	0	0	2	These are two patients who presented after 4 days of PQ treatment with respiratory distress, severe anaemia and acute renal failure and died of PQ induced haemolysis as parasitaemia was cleared.
C402	Abeyaratne et al	Sensitivity to primaquine in Ceylonese children due to deficiency of erythrocytic glucose-6-phosphate dehydrogenase.	Ceylon Medical Journal	1968	Sri Lanka	Case study	PV prophylaxis except one case with PV	0.25 (Unknown in 4 cases)	Variety	21	21	0	0	0	17	4	Twenty one children with presumed previous P. vivax infection (except one who had P. vivax at inclusion) gave a history of dark urine one to five days after the commencement of therapy with primaquine. Eight complained of pain either in the back, loin or abdomen. Seven (7) had vomiting, eight were noticed by the parents to be icteric and six to be pale. Breathlessness was noticed in five cases an…
C403	Khoo et al	The treatment of malaria in glucose-6-phosphate dehydrogenase patients in Sabah.	Annals of Tropical Medicine and Parasitology	1981	Malaysia	Clinical trial	Mixed (PV&PF)	0.25	14 days	4	4	4	0	0	4	0	These are 4 patients who had mixed P. vivax and P. falciparum malaria (3 with P. falciparum gametocytes and one with ring stages) who developed haemolysis and were tranfused. Age, sex and onset of haemolysis and treatment are provided in a table. Dark coloured urine , Hb drop and increased bilirubin were reported but the baseline and admission Hb levels were not provided.
C404	Karwacki et al	Primaquine induced hemolysis in a Thai soldier	Southeast Asian Journal of Tropical Medicine and Public Health	1989	Thiland	Case study	P. vivax	0.25	14 days	1	1	1	1	1	1	0	This is a 28 years old P. vivax malaria patient who received CQ and PQ and developed dark urine on the second day, vomiting and oliguria on the third day and became anuric and pale on the 4th day. He was transfused and peritoneal and haemodialysis were provided.
C406	Navarro et al	Malaria infection of travellers acquired in Sucre State	Revista de la Facultad de Medicina	2003	Venezuela	Case study	P. vivax	0.3	14 days	1	1	1	0	0	1	0	This is a 6 year-old P. vivax malaria patient on PQ whose Hb dropped to 3.6g/dL following which the patient was transfused. Details on when PQ induced haemolysis occurred and baseline Hb were not provided. Data extraction was completed by Dr Brito-Sousa as the paper was in Portugese.
C410	Ziai et al	Malaria prophylaxis and treatment in G-6-PD deficiency. An observation on the toxicity of primaquine and chloroquine	Clin Pediatr (Phila)	1967	Iran	Case study	Not stated	0.7	Weekly, 8 weeks	1	1	1	0	0	1	0	Ten G6PD deficient cases were provided weekly 2mg chloroquine and 0.3 mg primaquine base per pound of weight for malaria prophylaxis and one case required blood transfusion and one case stopped the drug only. The case who required blood transfusion was a 6 year-old male weighing 50 pounds who was G6PD deficient and developed severe haemolysis with a haemoglobin drop from 12 to 5.6 g/dL after the …
H1	Douglas et al	Primaquine-induced severe hemolysis in the absence of concomitant malaria: effects on G6PD activity and renal function	AJTMH	2022	Australia	Case study	PV prophylaxis	0.5	14 days	1	1	0	0	0	1	0	A 26 year-old patient on PQ prophylaxis 15 mg BD who developed dark urine, shortness of breath, dizziness , jaundice, arthralgia, back pain and nausea. His Hb dropped from 16.5 to 8.8g/dL after 5and a half days at which point his PQ was stopped. His Hb subsequently redecued to a nadir of 6.7g/dL the following day before climbing. Blood transfusion was not required. The patient was found to have t…
H2	Barbosa et al	Delayed primaquine still induces significant hemolysis in G6PD deficient patients with P. vivax malaria: report of two cases	ICPVR 2019 Conference	2019	Brazil	Case study	P. vivax	0.5	7 days	2	2	1	0	0	1	0	These are two P. vivax malaria patients who initiated PQ five days after CQ initiation and who developed greater than 30% reduction in Hb, from 14.6 to 9.9g/dL and 10.8 to 6.8g/dL respectively after 4 days of PQ. manifesting clinically with dark urine, jaundice and pallor. One also had fever and the other shortness of breath and fatigue. Both had no parasitaemia at haemolysis and one was transfus…
H3	Baird et al	Serological Screen and Treat for Plasmodium vivax: a proof-of-concept trial in western Indonesia	Unpublished	2022	Indonesia	Clinical trial	P. vivax	1		1	1	1	0	0	1	0	An 8-year-old boy was enrolled into a study of P. vivax treatment. On presentation the Hb was 12.0 g/dL and G6PD activity 6.3 U/g Hb (normal). After a significant delay he was started on treatment dihydroartemisinin-piperaquine high-dose primaquine (1 mg/kg BW daily for one week). Supervised treatment was provided with daily Hb and urine observations. By day 3 of PQ (24hr after 2nd dose and befor…

## Sheet: Review2b
ID	Case Number	Author	Year	Country	Age	Gender	Column4	G6PD	G6PD Assay	Daily Pq Dose (mgkg)	PQ Duration (Target)	Days before 1st Symptoms	Total dose before First Symptoms	Days before severe haemolysis	Total dose before severe haemolysis	Days Admitted	Baseline Hb	Hb during Haemolysis g/dl	Nadir Hb g/dl	% Drop in Hb	Abs Drop in Hb	Hospitalized	Pallor	Fever	Low Urine Output	Dizziness	Fatigue	Chest Pain	Dark urine	Jaundice	Shortness of Breath	Heart failure	Dialyzed	Transfused	Outcome	Criteria	Certainity	Comments
A212	1	Carr	2005	USA	22	Male		Deficient	Spectro		14	5	NA	8	NA	4		7.5	7.5			Yes	No	Yes	Not stated	Not stated	Not stated	Not stated	Yes	No	Not stated	No	Not stated	Not stated	Recovered	.	Uncertain
A212	2	Carr	2005	USA	30	Male		Deficient	Spectro		14	4	NA	6	NA	4		7.4	7.4			Yes	No	Not stated	Not stated	Not stated	Not stated	Not stated	Yes	Yes	Not stated	No	Not stated	No	Recovered	.	Uncertain
A314	1	Ramos Júnior	2010	Brazil	19	Male		Deficient	Qual	0.5	7	NA	NA	2	1.5	7		10.3				Yes	No	Yes	Not stated	Not stated	Not stated	Not stated	Yes	Yes	Not stated	No	No	No	Recovered	.	Uncertain
A314	4	Ramos Júnior	2010	Brazil	12	Male		Deficient	Qual	0.5	7	NA	NA	4	2.5	3		8				Yes	Yes	Yes	Not stated	Not stated	Not stated	Not stated	Yes	Yes	Not stated	No	No	No	Recovered	.	Uncertain
A314	7	Ramos Júnior	2010	Brazil	32	Male		Deficient	Qual	0.5	7	NA	NA	1	1	2		12.7				Yes	Yes	No	Not stated	Not stated	Not stated	Not stated	Yes	Yes	Not stated	No	No	No	Recovered	.	Uncertain
C166	1	Burgoine	2010	Thailand	35	Male		Deficient	Qual	0.25	14	2	0.75	3	3.5			6.9				Yes	Yes	Yes	Not stated	Yes	Yes	Not stated	Yes	Yes	Yes	Not stated	Not stated	Yes	Recovered	4	Probable
C402	18	Abeyaratne	1968	Sri Lanka	12	Male		Deficient	Qual	0.25	1	0	0.25	0	0.25			7.2				Yes	Not stated	Not stated	Not stated	Not stated	Not stated	Not stated	Yes	Yes	Not stated	Not stated	Not stated	Not stated	Death	7	Possible
C402	11	Abeyaratne	1968	Sri Lanka	5.5	Male		Deficient	Qual	0.25	1	0.25	0.25	0	0.25			6				Yes	Not stated	Not stated	Not stated	Not stated	Not stated	Not stated	Yes	Yes	Not stated	Not stated	Not stated	Not stated	Recovered	6	Possible
C402	14	Abeyaratne	1968	Sri Lanka	5	Female		Deficient	Qual	0.25	2	0	0.25	1	0.5			4.8				Yes	Not stated	Not stated	Not stated	Not stated	Not stated	Not stated	Yes	Yes	Not stated	Not stated	Not stated	Not stated	Recovered	6	Possible
C402	4	Abeyaratne	1968	Sri Lanka	8	Male		Deficient	Qual	0.25	3	1	0.5	2	0.75			6.8				Yes	Not stated	Not stated	Not stated	Not stated	Not stated	Not stated	Yes	Yes	Not stated	Not stated	Not stated	Not stated	Recovered	6	Possible
C402	17	Abeyaratne	1968	Sri Lanka	11	Male		Deficient	Qual	0.25	3	2	0.75	2	0.75			2.4				Yes	Not stated	Not stated	Not stated	Not stated	Not stated	Not stated	Yes	Yes	Not stated	Not stated	Not stated	Not stated	Recovered	6	Possible
C402	10	Abeyaratne	1968	Sri Lanka	11	Male		Deficient	Qual	0.25	8	4	1.25	7	2			5.2				Yes	Not stated	Not stated	Not stated	Not stated	Not stated	Not stated	Yes	Yes	Not stated	Not stated	Not stated	Not stated	Recovered	6	Possible
C403	1	Khoo K-K	1981	Malaysia	16	Male		Deficient	Qual	0.25	14	1	0.5	1	0.5							Yes	Not stated	Not stated	Not stated	Not stated	Not stated	Not stated	Yes	Not stated	Not stated	Not stated	No	Yes	Recovered	5	Possible
C403	3	Khoo K-K	1981	Malaysia	26	Male		Deficient	Qual	0.25	14	1	0.5	1	0.5							Yes	Not stated	Not stated	Not stated	Not stated	Not stated	Not stated	Yes	Not stated	Not stated	Not stated	No	Yes	Recovered	5	Possible
C403	2	Khoo K-K	1981	Malaysia	14	Male		Deficient	Qual	0.25	14	4	1.25	4	1.25							Yes	Not stated	Not stated	Not stated	Not stated	Not stated	Not stated	Yes	Not stated	Not stated	Not stated	No	Yes	Recovered	5	Possible
C403	4	Khoo K-K	1981	Malaysia	13	Female		Deficient	Qual	0.25	14	4	1.25	4	1.25							Yes	Not stated	Not stated	Not stated	Not stated	Not stated	Not stated	Yes	Not stated	Not stated	Not stated	No	Yes	Recovered	5	Possible
C404	1	Karwacki	1989	Thailand	28	Male		Deficient	Not stated	0.25	14	1	0.5	2	0.75	16		6.3	6.3			Yes	Yes	Not stated	Yes	Not stated	Not stated	Not stated	Yes	Not stated	Not stated	Not stated	Yes	Yes	Recovered	4	Probable
C406	1	Navarro	2003	Venezuela	6	Male		Deficient	Not stated	0.3	14	NA	NA	NA	NA		8	3.6		55	4.4	Not stated	Not stated	Yes	Not stated	Not stated	Not stated	Not stated	Not stated	Yes	Not stated	Not stated	Not stated	Yes	Recovered	1	Probable
C357	1	Phru	2020	Bangladesh	9	Male		Deficient	Spectro	0.34	14	4	4.08	4	4.08	6		6				Yes	Not stated	Yes	Not stated	Not stated	Yes	Not stated	Yes	Yes	Not stated	Not stated	No	Yes	Recovered	4	Probable
A314	3	Ramos Júnior	2010	Brazil	17	Male		Deficient	Qual	0.5	7	NA	NA	0	0.5	11		6.8				Yes	Yes	Yes	Not stated	Not stated	Not stated	Not stated	Yes	Yes	Not stated	No	No	Yes	Recovered	4	Probable
A314	8	Ramos Júnior	2010	Brazil	39	Male		Deficient	Qual	0.5	7	NA	NA	1	1	4		10.9				Yes	Yes	Yes	Not stated	Not stated	Not stated	Not stated	No	Yes	Not stated	Yes	No	No	Recovered	7	Possible
A314	5	Ramos Júnior	2010	Brazil	21	Male		Deficient	Qual	0.5	7	NA	NA	2	1.5	3		10				Yes	Yes	Yes	Not stated	Not stated	Not stated	Not stated	Yes	Yes	Not stated	Yes	No	Yes	Recovered	7	Possible
A314	13	Ramos Júnior	2010	Brazil	17	Male		Deficient	Qual	0.5	7	NA	NA	2	1.5	2		7.9				Yes	Yes	Yes	Not stated	Not stated	Not stated	Not stated	Yes	Yes	Not stated	No	No	Yes	Recovered	7	Possible
A314	10	Ramos Júnior	2010	Brazil	23	Male		Deficient	Qual	0.5	7	NA	NA	3	2	5		5.9				Yes	Yes	No	Not stated	Not stated	Not stated	Not stated	Yes	Yes	Not stated	No	No	Yes	Recovered	4	Probable
A314	14	Ramos Júnior	2010	Brazil	11	Male		Deficient	Qual	0.5	7	NA	NA	3	2	5		7				Yes	Yes	Yes	Not stated	Not stated	Not stated	Not stated	Yes	Yes	Not stated	Yes	No	No	Recovered	7	Possible
A636	4	Brito-Sousa	2019	Brazil	22	Male		Deficient	Qual	0.5	7	NA	NA	4	2.5	4		8.5				Yes	Yes	No	Yes	Not stated	Yes	Not stated	Yes	Yes	No	Not stated	No	No	Recovered	.	Uncertain
A636	5	Brito-Sousa	2019	Brazil	39	Female		Deficient	Qual	0.5	7	0	0.5	0	0.5	3	8.9	7.3		17.9775	1.6	Yes	Yes	No	No	Not stated	Not stated	Not stated	Yes	Yes	No	No	No	No	Recovered	.	Uncertain
A636	6	Brito-Sousa	2019	Brazil	15	Male		Deficient	Qual	0.5	7	NA	NA	6	3.5	3		6				Yes	Yes	No	Not stated	Yes	Not stated	Not stated	Not stated	No	No	No	No	No	Recovered	.	Uncertain
A314	18	Ramos Júnior	2010	Brazil	19	Male		Deficient	Qual	0.5	7	NA	NA	3	2	3		8.4				Yes	Yes	Yes	Not stated	Not stated	Not stated	Not stated	Yes	Yes	Not stated	Yes	No	Yes	Recovered	7	Possible
A314	6	Ramos Júnior	2010	Brazil	14	Male		Deficient	Qual	0.5	7	NA	NA	4	2.5	9		9				Yes	No	No	Not stated	Not stated	Not stated	Not stated	No	Yes	Not stated	No	No	Yes	Recovered	7	Possible
A636	9	Brito-Sousa	2019	Brazil	20	Male		Deficient	Qual	0.5	7	NA	NA	6	3.5	2		7.8				Yes	Yes	No	Not stated	Not stated	Not stated	Not stated	Yes	Yes	No	No	No	No	Recovered	.	Uncertain
A314	9	Ramos Júnior	2010	Brazil	12	Male		Deficient	Qual	0.5	7	NA	NA	4	2.5	4		6.1				Yes	Yes	Yes	Not stated	Not stated	Not stated	Not stated	Yes	Yes	Not stated	No	No	Yes	Recovered	4	Probable
A314	11	Ramos Júnior	2010	Brazil	21	Male		Deficient	Qual	0.5	7	NA	NA	4	2.5	8		9.1				Yes	Yes	No	Not stated	Not stated	Not stated	Not stated	Yes	Yes	Not stated	Yes	No	Yes	Recovered	7	Possible
A314	12	Ramos Júnior	2010	Brazil	15	Male		Deficient	Qual	0.5	7	NA	NA	4	2.5	7		6.3				Yes	Yes	No	Not stated	Not stated	Not stated	Not stated	No	Yes	Not stated	Yes	No	Yes	Recovered	4	Probable
A314	15	Ramos Júnior	2010	Brazil	8	Male		Deficient	Qual	0.5	7	NA	NA	4	2.5	3		5.2				Yes	Yes	Yes	Not stated	Not stated	Not stated	Not stated	Yes	Yes	Not stated	Yes	No	Yes	Recovered	4	Probable
A314	16	Ramos Júnior	2010	Brazil	12	Male		Deficient	Qual	0.5	7	NA	NA	4	2.5	2		6.4				Yes	Yes	Yes	Not stated	Not stated	Not stated	Not stated	Yes	Yes	Not stated	Yes	No	Yes	Recovered	4	Probable
A636	17	Brito-Sousa	2019	Brazil	22	Male		Deficient	Qual	0.5	7	2	1.5	6	3.5	4		9.9				Yes	Yes	No	Not stated	Yes	No	No	Not stated	Yes	No	No	No	No	Recovered	.	Uncertain
A636	18	Brito-Sousa	2019	Brazil	16	Male		Deficient	Qual	0.5	7	2	1.5	4	2.5	3		7				Yes	Yes	No	Not stated	No	Not stated	No	Yes	Yes	No	No	No	No	Recovered	.	Uncertain
A636	19	Brito-Sousa	2019	Brazil	16	Male		Deficient	Qual	0.5	7	1	1	>2	NA	4		8.8				Yes	No	No	Not stated	No	Not stated	Not stated	Not stated	Yes	No	No	No	No	Recovered	.	Uncertain
A636	20	Brito-Sousa	2019	Brazil	16	Male		Deficient	Qual	0.5	7	NA	NA	4	2.5	2		7.3				Yes	Yes	No	Not stated	Not stated	Not stated	Not stated	Not stated	Yes	No	No	No	No	Recovered	.	Uncertain
A636	21	Brito-Sousa	2019	Brazil	41	Male		Deficient	Qual	0.5	7	NA	NA	4	2.5	2		7.1				Yes	Yes	No	Not stated	No	Not stated	Not stated	Yes	Yes	No	No	No	No	Recovered	.	Uncertain
A636	22	Brito-Sousa	2019	Brazil	23	Male		Deficient	Qual	0.5	7	NA	NA	NA	NA	1		11.4				Yes	Yes	Not stated	Not stated	No	Not stated	Not stated	Not stated	Yes	No	No	Not stated	Not stated	Recovered	.	Uncertain
A636	23	Brito-Sousa	2019	Brazil	55	Male		Deficient	Qual	0.5	7	0	0.5	4	2.5	4		8.2				Yes	Yes	No	Not stated	Not stated	Not stated	Not stated	Yes	Yes	No	No	No	No	Recovered	.	Uncertain
A314	17	Ramos Júnior	2010	Brazil	31	Male		Deficient	Qual	0.5	7	NA	NA	4	2.5	3		9.9				Yes	Yes	Yes	Not stated	Not stated	Not stated	Not stated	Yes	Yes	Not stated	Yes	No	Yes	Recovered	7	Possible
A636	25	Brito-Sousa	2019	Brazil	13	Male		Deficient	Qual	0.5	7	NA	NA	4	2.5	3		7.4				Yes	Yes	Not stated	Not stated	Not stated	Not stated	Not stated	Yes	No	No	No	No	No	Recovered	.	Uncertain
A636	26	Brito-Sousa	2019	Brazil	47	Male		Deficient	Qual	0.5	7	NA	NA	NA	NA	4		7.2				Yes	Yes	Yes	Not stated	Not stated	Not stated	Not stated	Not stated	No	Not stated	No	No	No	Recovered	.	Uncertain
A314	2	Ramos Júnior	2010	Brazil	10	Male		Deficient	Qual	0.5	7	NA	NA	5	3	3		6.1				Yes	Yes	No	Not stated	Not stated	Not stated	Not stated	No	Yes	Not stated	No	No	No	Recovered	6	Possible
A636	11	Brito-Sousa	2019	Brazil	20	Male		Deficient	Qual	0.5	7	0	0.5	1	1	5		8.3				Yes	Yes	Yes	Not stated	Not stated	Not stated	Not stated	Yes	Yes	Not stated	No	No	Yes	Recovered	7	Possible
A636	29	Brito-Sousa	2019	Brazil	33	Male		Deficient	Qual	0.5	7	1	1	1	1	13		12.6				Yes	Yes	No	Not stated	Not stated	Not stated	No	Yes	Yes	No	Not stated	No	No	Recovered	.	Uncertain	WeeklyPQ
A636	30	Brito-Sousa	2019	Brazil	14	Male		Deficient	Qual	0.5	7	3	2	>4	NA	6		5.6				Yes	Yes	No	Not stated	Not stated	Not stated	Not stated	No	No	No	No	No	No	Recovered	.	Uncertain	Not significant Haemolysis
A636	40	Brito-Sousa	2019	Brazil	9	Male		Deficient	Qual	0.5	7	0	0.5	1	1	2		10.2				Yes	Yes	No	Not stated	Not stated	Not stated	Not stated	Yes	Yes	No	No	No	Yes	Recovered	7	Possible
A636	32	Brito-Sousa	2019	Brazil	48	Female		Deficient	Qual	0.5	7	2	1.5	5	3	3		13.9				Yes	Yes	Yes	No	No	Not stated	Not stated	Yes	Yes	Not stated	No	No	No	Recovered	.	Uncertain	Not significant Haemolysis
A636	44	Brito-Sousa	2019	Brazil	15	Male		Deficient	Qual	0.5	7	1	1	1	1	4		6.6				Yes	Yes	No	No	Not stated	Not stated	Not stated	Yes	Yes	No	No	No	Yes	Recovered	4	Probable
A636	49	Brito-Sousa	2019	Brazil	8	Male		Deficient	Qual	0.5	7	1	1	1	1	8		7.8				Yes	Yes	No	Not stated	Not stated	Not stated	Not stated	Not stated	Yes	No	No	No	Yes	Recovered	7	Possible
A636	52	Brito-Sousa	2019	Brazil	34	Male		Deficient	Qual	0.5	7	1	1	2	1.5	5		6.1				Yes	Yes	No	Not stated	Not stated	Not stated	Not stated	Yes	Yes	No	No	No	Yes	Recovered	4	Probable
A636	36	Brito-Sousa	2019	Brazil	26	Female		Deficient	Qual	0.5	7	3	2	6	3.5	5		10.1				Yes	Yes	No	Not stated	Not stated	Not stated	Not stated	Not stated	Yes	No	No	No	No	Recovered	.	Uncertain	Not significant Haemolysis
A636	28	Brito-Sousa	2019	Brazil	38	Male		Deficient	Qual	0.5	7	NA	NA	2	1.5	6		8				Yes	Yes	Yes	Not stated	Yes	Not stated	No	Yes	Yes	Not stated	No	No	Yes	Recovered	7	Possible
A636	2	Brito-Sousa	2019	Brazil	28	Female		Deficient	Qual	0.5	7	2	1.5	2	1.5	3		5.8				Yes	Yes	Not stated	Not stated	Not stated	Yes	Not stated	Not stated	Yes	No	Not stated	Not stated	No	Recovered	6	Possible
A636	39	Brito-Sousa	2019	Brazil	16	Female		Deficient	Qual	0.5	7	NA	NA	6	3.5	3		7.6				Yes	Yes	Yes	Not stated	Not stated	Not stated	Not stated	Yes	Yes	No	Not stated	No	No	Recovered	.	Uncertain	Not significant Haemolysis
A636	42	Brito-Sousa	2019	Brazil	26	Female		Deficient	Qual	0.5	7	0	0.5	>1	NA	3		12.7				Yes	Yes	Not stated	Not stated	Not stated	Not stated	Not stated	Not stated	Not stated	No	No	No	No	Recovered	.	Uncertain	Not significant Haemolysis
A636	14	Brito-Sousa	2019	Brazil	22	Male		Deficient	Qual	0.5	7	2	1.5	2	1.5	9		6.4				Yes	Yes	Not stated	Not stated	No	Not stated	Not stated	Not stated	No	No	Not stated	No	Yes	Recovered	6	Possible
A636	33	Brito-Sousa	2019	Brazil	46	Male		Deficient	Qual	0.5	7	2	1.5	2	1.5	6		7.5				Yes	Yes	Not stated	Not stated	Not stated	Not stated	Not stated	Yes	Yes	No	Not stated	No	Yes	Recovered	7	Possible
A636	46	Brito-Sousa	2019	Brazil	45	Male		Deficient	Qual	0.5	7	3	2	3	2	2	12.8	10.1		21.0938	2.7	Yes	Yes	No	Not stated	Not stated	Not stated	Not stated	Yes	No	Yes	No	No	No	Recovered	.	Uncertain
A636	47	Brito-Sousa	2019	Brazil	41	Female		Deficient	Qual	0.5	7	0	0.5	>1	NA	3		8				Yes	Not stated	Not stated	Not stated	Not stated	Not stated	Not stated	Not stated	Not stated	Not stated	Not stated	No	No	Recovered	.	Uncertain
A636	61	Brito-Sousa	2019	Brazil	21	Male		Deficient	Qual	0.5	7	2	1.5	2	1.5	19		7.8				Yes	Yes	No	Not stated	Not stated	Not stated	Not stated	Yes	Yes	No	No	Yes	Yes	Recovered	7	Possible
A636	71	Brito-Sousa	2019	Brazil	9	Male		Deficient	Qual	0.5	7	2	1.5	2	1.5	4		8.1				Yes	No	No	No	No	No	No	Yes	Yes	No	No	No	Yes	Recovered	7	Possible
A636	31	Brito-Sousa	2019	Brazil	25	Male		Deficient	Qual	0.5	7	2	1.5	2	1.5	4	10.5	6.7		36.1905	3.8	Yes	Yes	Yes	No	No	No	Not stated	Yes	Yes	Not stated	No	No	Yes	Recovered	1	Probable
A636	51	Brito-Sousa	2019	Brazil	25	Male		Deficient	Qual	0.5	7	2	1.5	4	2.5	3		8.9				Yes	Yes	No	Not stated	Not stated	Not stated	Not stated	Yes	Yes	No	No	No	No	Recovered	.	Uncertain
A636	68	Brito-Sousa	2019	Brazil	37	Male		Deficient	Qual	0.5	7	NA	NA	2	1.5	11		10.7				Yes	No	Yes	Not stated	Not stated	Not stated	Not stated	Yes	Yes	Yes	No	No	No	Recovered	7	Possible
A636	80	Brito-Sousa	2019	Brazil	9	Male		Deficient	Qual	0.5	7	NA	NA	2	1.5	6		6.6				Yes	Yes	Yes	No	Not stated	Not stated	Not stated	Yes	Yes	No	No	No	Yes	Recovered	4	Probable
A636	54	Brito-Sousa	2019	Brazil	20	Male		Deficient	Qual	0.5	7	6	3.5	>7	NA	5		8.6				Yes	Yes	No	Not stated	Not stated	Not stated	Not stated	Yes	Yes	No	No	No	No	Recovered	.	Uncertain
A636	50	Brito-Sousa	2019	Brazil	20	Female		Deficient	Qual	0.5	7	1	1	3	2	11		7.6				Yes	Yes	Not stated	Not stated	Not stated	Not stated	Not stated	Yes	Yes	No	No	No	Yes	Recovered	7	Possible
A636	3	Brito-Sousa	2019	Brazil	11	Male		Deficient	Qual	0.5	7	2	1.5	3	2	3		4.2				Yes	Not stated	No	Not stated	Yes	Not stated	Not stated	Yes	Yes	No	Not stated	No	Yes	Recovered	4	Probable
A636	57	Brito-Sousa	2019	Brazil	21	Male		Deficient	Qual	0.5	7	3	2	4	2.5	2		8				Yes	Yes	No	Not stated	Not stated	Not stated	Not stated	Yes	Yes	No	No	No	No	Recovered	.	Uncertain
A636	58	Brito-Sousa	2019	Brazil	31	Female		Deficient	Qual	0.5	7	2	1.5	2	1.5	4		10				Yes	Yes	Not stated	Not stated	Not stated	Not stated	Not stated	Yes	Yes	No	No	No	No	Recovered	.	Uncertain	Very little evidence to confirm
A636	41	Brito-Sousa	2019	Brazil	23	Female		Deficient	Qual	0.5	7	2	1.5	3	2	5		6.5				Yes	Yes	Yes	Not stated	Not stated	Yes	Not stated	Not stated	Yes	No	No	No	Yes	Recovered	4	Probable
A636	63	Brito-Sousa	2019	Brazil	8	Male		Deficient	Qual	0.5	7	2	1.5	3	2	7		5.1				Yes	Yes	Yes	No	Not stated	Not stated	Not stated	Not stated	Yes	No	No	Yes	Yes	Recovered	4	Probable
A636	16	Brito-Sousa	2019	Brazil	32	Male		Deficient	Qual	0.5	7	NA	NA	3	2	16		5.5				Yes	Yes	Yes	Not stated	Yes	Not stated	Not stated	Not stated	Yes	No	No	Yes	Yes	Recovered	4	Probable
A636	66	Brito-Sousa	2019	Brazil	18	Female		Deficient	Qual	0.5	7	2	1.5	2	1.5	6		11.4				Yes	Yes	Not stated	Not stated	Yes	Not stated	Not stated	Not stated	Yes	No	No	No	No	Recovered	.	Uncertain	Very little evidence to confirm
A636	70	Brito-Sousa	2019	Brazil	40	Male		Deficient	Qual	0.5	7	NA	NA	3	2	4		5.3				Yes	Yes	Yes	Not stated	Not stated	Not stated	Not stated	Yes	Yes	No	No	No	Yes	Recovered	4	Probable
A636	73	Brito-Sousa	2019	Brazil	31	Male		Deficient	Qual	0.5	7	NA	NA	5	3	2		8.2				Yes	Yes	No	No	Not stated	Not stated	Not stated	Yes	Yes	Not stated	No	No	No	Recovered	.	Uncertain
A636	76	Brito-Sousa	2019	Brazil	20	Male		Deficient	Qual	0.5	7	3	2	3	2	3		9.4				Yes	Yes	No	Not stated	Not stated	Not stated	Not stated	Yes	Yes	No	No	No	No	Recovered	.	Uncertain
A636	77	Brito-Sousa	2019	Brazil	22	Male		Deficient	Qual	0.5	7	4	2.5	>5	NA	2		11.5				Yes	Yes	No	Not stated	Not stated	Not stated	Not stated	Not stated	Yes	Not stated	Not stated	No	No	Recovered	.	Uncertain
A636	1	Brito-Sousa	2019	Brazil	13	Female		Deficient	Qual	0.5	7	3	2	3	2	3		4.5				Yes	Yes	No	Not stated	Not stated	Not stated	Not stated	Not stated	Yes	Yes	No	No	Yes	Recovered	4	Probable
A636	79	Brito-Sousa	2019	Brazil	14	Male		Deficient	Qual	0.5	7	2	1.5	2	1.5	2		8.5				Yes	Yes	No	Not stated	Not stated	Not stated	Not stated	Yes	Yes	No	No	No	No	Recovered	.	Uncertain
A636	7	Brito-Sousa	2019	Brazil	28	Male		Deficient	Qual	0.5	7	3	2	3	2	8		7				Yes	Yes	No	Not stated	Not stated	Not stated	Not stated	Not stated	Yes	Yes	No	Yes	No	Recovered	7	Possible
A636	81	Brito-Sousa	2019	Brazil	6	Male		Deficient	Qual	0.5	7	1	1	2	1.5	6		7.9				Yes	Yes	No	Not stated	Not stated	Not stated	Not stated	Not stated	No	No	Not stated	No	No	Recovered	.	Uncertain
A636	15	Brito-Sousa	2019	Brazil	13	Male		Deficient	Qual	0.5	7	3	2	3	2	5		4.3				Yes	Yes	Not stated	Not stated	No	Yes	Not stated	Yes	Yes	No	No	No	Yes	Recovered	4	Probable
A636	83	Brito-Sousa	2019	Brazil	9	Male		Deficient	Qual	0.5	7	NA	NA	NA	NA	1		7.5				Yes	Yes	No	Not stated	Not stated	Yes	Not stated	Not stated	Yes	No	No	No	No	Recovered	.	Uncertain
A636	84	Brito-Sousa	2019	Brazil	11	Female		Deficient	Qual	0.5	7	3	2	3	2	4		6.2				Yes	Not stated	Not stated	Not stated	Not stated	Not stated	Not stated	Not stated	Not stated	Not stated	Not stated	No	No	Recovered	.	Uncertain
A636	86	Brito-Sousa	2019	Brazil	9	Female		Deficient	Qual	0.5	7	5	3	>6	NA	2		8.6				Yes	Not stated	Not stated	Not stated	Not stated	Not stated	Not stated	Not stated	Not stated	Not stated	Not stated	No	No	Recovered	.	Uncertain
A636	43	Brito-Sousa	2019	Brazil	12	Male		Deficient	Qual	0.5	7	3	2	3	2	19		8.4				Yes	Yes	Yes	Not stated	No	Not stated	Not stated	Yes	Yes	No	No	Yes	Yes	Recovered	7	Possible
A636	88	Brito-Sousa	2019	Brazil	55	Male		Deficient	Qual	0.5	7	0	0.5	4	2.5	3		9.7				Yes	Yes	No	Not stated	Not stated	Not stated	Not stated	Yes	Yes	No	Not stated	No	No	Recovered	.	Uncertain
A636	89	Brito-Sousa	2019	Brazil	13	Female		Deficient	Qual	0.5	7	2	1.5	>3	NA	3		8.4				Yes	Not stated	Not stated	Not stated	Not stated	Not stated	Not stated	Not stated	Not stated	Not stated	Not stated	No	No	Recovered	.	Uncertain
A636	90	Brito-Sousa	2019	Brazil	28	Female		Deficient	Qual	0.5	7	NA	NA	NA	NA	4		8.7				Yes	Yes	Not stated	Not stated	Not stated	Not stated	Not stated	Not stated	Yes	No	No	No	No	Recovered	.	Uncertain
A636	91	Brito-Sousa	2019	Brazil	21	Male		Deficient	Qual	0.5	7	3	2	>4	NA	4		9.7				Yes	Not stated	Not stated	Not stated	Not stated	Not stated	Not stated	Not stated	Not stated	Not stated	Not stated	No	No	Recovered	.	Uncertain
A636	92	Brito-Sousa	2019	Brazil	24	Male		Deficient	Qual	0.5	7	1	1	>2	NA	2		12.1				Yes	Yes	Yes	Not stated	Not stated	Not stated	Not stated	Not stated	Yes	Not stated	No	No	No	Recovered	.	Uncertain
A636	94	Brito-Sousa	2019	Brazil	37	Male		Deficient	Qual	0.5	7	2	1.5	2	1.5	3		7.1				Yes	Not stated	Not stated	Not stated	Not stated	Not stated	Not stated	Not stated	Yes	Not stated	Not stated	No	No	Recovered	.	Uncertain
A636	56	Brito-Sousa	2019	Brazil	31	Male		Deficient	Qual	0.5	7	3	2	3	2	7		6.9				Yes	Not stated	Yes	Not stated	Not stated	Not stated	Yes	Yes	Yes	No	No	No	Yes	Recovered	4	Probable
A636	59	Brito-Sousa	2019	Brazil	59	Male		Deficient	Qual	0.5	7	3	2	3	2	8		7.7				Yes	Yes	Yes	Not stated	Not stated	Yes	Not stated	Yes	Yes	No	No	No	Yes	Recovered	7	Possible
A636	74	Brito-Sousa	2019	Brazil	26	Male		Deficient	Qual	0.5	7	3	2	3	2	7		7.8				Yes	Yes	Yes	No	Not stated	Yes	Not stated	Not stated	Yes	No	No	No	Yes	Recovered	7	Possible
A636	65	Brito-Sousa	2019	Brazil	15	Male		Deficient	Qual	0.5	7	1	1	4	2.5	1		6.3				Yes	Yes	Not stated	No	Not stated	Not stated	Not stated	Yes	Yes	No	No	No	Yes	Recovered	4	Probable
A636	10	Brito-Sousa	2019	Brazil	23	Male		Deficient	Qual	0.5	7	2	1.5	4	2.5	2		6.9				Yes	Yes	No	No	Not stated	Not stated	Not stated	Yes	Yes	No	No	No	No	Recovered	6	Possible
A636	38	Brito-Sousa	2019	Brazil	20	Male		Deficient	Qual	0.5	7	3	2	4	2.5	5		6				Yes	Not stated	Not stated	Not stated	Not stated	Not stated	Not stated	Yes	Not stated	Not stated	Not stated	No	Yes	Recovered	4	Probable
A636	48	Brito-Sousa	2019	Brazil	29	Male		Deficient	Qual	0.5	7	3	2	4	2.5	2		6.9				Yes	Yes	Not stated	Not stated	Not stated	Not stated	Not stated	Yes	No	No	No	No	Yes	Recovered	4	Probable
A636	60	Brito-Sousa	2019	Brazil	13	Male		Deficient	Qual	0.5	7	NA	NA	4	2.5	22		4.4				Yes	Yes	Yes	Not stated	Not stated	Yes	Not stated	Yes	Yes	No	No	No	Yes	Recovered	4	Probable
A636	55	Brito-Sousa	2019	Brazil	17	Male		Deficient	Qual	0.5	7	4	2.5	4	2.5	17		6.4				Yes	No	No	Not stated	Yes	Yes	Not stated	Yes	No	No	No	No	Yes	Recovered	4	Probable
A636	62	Brito-Sousa	2019	Brazil	49	Male		Deficient	Qual	0.5	7	4	2.5	4	2.5	1		6.7				Yes	Yes	Not stated	Not stated	Not stated	Not stated	Not stated	Not stated	Yes	Yes	Not stated	No	Yes	Recovered	4	Probable
A636	53	Brito-Sousa	2019	Brazil	56	Female		Deficient	Qual	0.5	7	1	1	5	3	5		8.9				Yes	Not stated	No	Not stated	Yes	Not stated	Not stated	No	Yes	No	Not stated	No	Yes	Recovered	7	Possible
A636	12	Brito-Sousa	2019	Brazil	84	Male		Deficient	Qual	0.5	7	NA	NA	6	3.5	3		5.9				Yes	Yes	Not stated	Not stated	Not stated	Yes	Not stated	Not stated	Yes	Yes	No	No	No	Recovered	4	Probable
A636	13	Brito-Sousa	2019	Brazil	29	Male		Deficient	Qual	0.5	7	6	3.5	6	3.5	29		3.8				Yes	Yes	Yes	Not stated	Yes	Yes	Not stated	No	Yes	Not stated	No	No	Yes	Recovered	4	Probable
A636	34	Brito-Sousa	2019	Brazil	10	Female		Deficient	Qual	0.5	7	6	3.5	6	3.5	4		8.2				Yes	Yes	Yes	Not stated	Not stated	Not stated	Not stated	Not stated	Yes	No	No	No	Yes	Recovered	7	Possible
A636	64	Brito-Sousa	2019	Brazil	64	Male		Deficient	Qual	0.5	7	6	3.5	6	3.5	2		5.2				Yes	Yes	Not stated	Not stated	Not stated	Yes	Not stated	Not stated	Yes	No	No	No	Yes	Recovered	4	Probable
A636	93	Brito-Sousa	2019	Brazil	12	Male		Deficient	Qual	0.5	7	1	1	>2	NA	17		6.5				Yes	Yes	Yes	Yes	No	Not stated	Not stated	Yes	Yes	No	Not stated	Yes	Yes	Recovered	4	Probable
A636	82	Brito-Sousa	2019	Brazil	15	Male		Deficient	Qual	0.5	7	2	1.5	>3	NA	3		7.2				Yes	Yes	Yes	Not stated	Not stated	Not stated	No	Yes	Yes	Not stated	No	No	Yes	Recovered	7	Possible
A636	87	Brito-Sousa	2019	Brazil	13	Male		Deficient	Qual	0.5	7	2	1.5	>3	NA	3		5.7				Yes	Yes	Yes	Not stated	Yes	Yes	Not stated	Not stated	Yes	No	Not stated	No	Yes	Recovered	4	Probable
A636	67	Brito-Sousa	2019	Brazil	11	Male		Deficient	Qual	0.5	7	3	2	>4	NA	10		5.2				Yes	Yes	Yes	Not stated	Not stated	Yes	Not stated	Not stated	Yes	No	No	No	Yes	Recovered	4	Probable
A636	75	Brito-Sousa	2019	Brazil	53	Male		Deficient	Qual	0.5	7	3	2	>4	NA	4		8.2				Yes	Not stated	No	Not stated	Not stated	Not stated	Not stated	Not stated	Yes	No	No	No	Yes	Recovered	7	Possible
A636	85	Brito-Sousa	2019	Brazil	12	Male		Deficient	Qual	0.5	7	3	2	>4	NA	4		9.1				Yes	Not stated	Not stated	Not stated	Yes	Not stated	Not stated	Yes	Yes	Not stated	Not stated	No	Yes	Recovered	7	Possible
B127	1	Awab	2017	Afghanistan		Female		Normal	Qual	0.25	14	NA	NA	2	0.75		13	11		15.3846	2	Yes	Not stated	Not stated	Not stated	Not stated	Not stated	Not stated	Not stated	Yes	Not stated	Not stated	Not stated	Not stated	Recovered	.	Uncertain
B127	2	Awab	2017	Afghanistan		Male		Normal	Qual	0.25	14	NA	NA	2	0.75		9.8	9.2	8.5	13.3	1.3	Yes	Not stated	Not stated	Yes	Not stated	Not stated	Not stated	Yes	Yes	Not stated	Not stated	Not stated	Not stated	Recovered	.	Uncertain
B127	3	Awab	2017	Afghanistan		Male		Normal	Qual	0.25	14	NA	NA	7	2		13	12		7.69231	1	Yes	Not stated	Not stated	Not stated	Not stated	Not stated	Not stated	Yes	Yes	Not stated	Not stated	Not stated	Not stated	Recovered	.	Uncertain
B127	4	Awab	2017	Afghanistan		Female		Normal	Qual	0.25	14	NA	NA	7	2		14.2	13.2		7.04225	1	Yes	Not stated	Not stated	Not stated	Not stated	Not stated	Not stated	Not stated	Not stated	Yes	Not stated	Not stated	Not stated	Recovered	.	Uncertain
B127	5	Awab	2017	Afghanistan		Female		Normal	Qual	0.25	14	NA	NA	7	2		10.4	9.8		5.76923	0.6	Yes	Yes	Not stated	Not stated	Not stated	Not stated	Not stated	Not stated	Not stated	Not stated	Not stated	Not stated	Not stated	Recovered	.	Uncertain
A636	37	Brito-Sousa	2019	Brazil	33	Male		Deficient	Qual	0.5	7	4	2.5	>5	NA	42		6.8				Yes	Not stated	Yes	Not stated	Not stated	Not stated	Not stated	Not stated	Not stated	Yes	Not stated	No	Yes	Death	6	Possible
A636	27	Brito-Sousa	2019	Brazil	16	Male		Deficient	Qual	0.5	7	5	3	>6	NA	12		3.8				Yes	Yes	Yes	Not stated	Yes	Yes	Not stated	Yes	Yes	Yes	No	No	Yes	Recovered	4	Probable
A636	72	Brito-Sousa	2019	Brazil	12	Male		Deficient	Qual	0.5	7	6	3.5	>7	NA	6		5.5				Yes	Yes	Not stated	Not stated	Not stated	Yes	Not stated	Not stated	No	No	No	No	Yes	Recovered	6	Possible
A636	8	Brito-Sousa	2019	Brazil	32	Male		Deficient	Qual	0.5	7	NA	NA	NA	NA	4		6.3				Yes	Yes	Not stated	Not stated	Not stated	Not stated	Not stated	Not stated	Yes	No	No	No	No	Recovered	6	Possible
A636	24	Brito-Sousa	2019	Brazil	14	Male		Deficient	Qual	0.5	7	NA	NA	NA	NA	5		4.4				Yes	Yes	Yes	Not stated	Not stated	Not stated	Not stated	Yes	Yes	No	Not stated	No	Yes	Recovered	4	Probable
A636	35	Brito-Sousa	2019	Brazil	45	Male		Deficient	Qual	0.5	7	NA	NA	NA	NA	16		14				Yes	No	No	Not stated	No	Not stated	Not stated	Yes	Yes	Yes	No	Yes	No	Recovered	7	Possible
A636	45	Brito-Sousa	2019	Brazil	45	Male		Deficient	Qual	0.5	7	NA	NA	NA	NA	3		11.8				Yes	Yes	No	Not stated	Not stated	Not stated	Not stated	Not stated	Yes	Yes	No	No	No	Recovered	7	Possible
A636	69	Brito-Sousa	2019	Brazil	17	Male		Deficient	Qual	0.5	7	NA	NA	NA	NA	3		7.5				Yes	Not stated	No	Not stated	No	Not stated	Not stated	Yes	Yes	No	No	No	Yes	Recovered	7	Possible
A636	78	Brito-Sousa	2019	Brazil	4	Male		Deficient	Not stated	0.5	7	NA	NA	NA	NA	4		5.3				Yes	Yes	Yes	Not stated	Not stated	Not stated	Not stated	Not stated	No	No	No	No	Yes	Recovered	6	Possible
B284	1	Wilairatana	1999	Thailand		Not stated		Deficient	Not stated	0.5	14	4	2	4	2		10.7	7		34.5794	3.7	Not stated	Not stated	Not stated	Not stated	Not stated	Not stated	Not stated	No	Not stated	Not stated	Not stated	No	Yes	Recovered	3	Probable
C400	1	Lacerda	2012	Brazil	13	Male		Deficient	Qual	0.5	7	NA	NA	3	2							Yes	Yes	Not stated	Not stated	Not stated	Not stated	Not stated	Not stated	Yes	Yes	Not stated	Not stated	Not stated	Death	5	Possible
C400	2	Lacerda	2012	Brazil	57	Male		Deficient	Qual	0.5	7	NA	NA	3	2							Yes	Yes	Not stated	Not stated	Not stated	Not stated	Not stated	Not stated	Yes	Yes	Not stated	Not stated	Not stated	Death	5	Possible
H1	1	Douglas	2022	Australia	26	Male		Deficient	Spectro	0.5	14	4	2.5	5	3	6	16.5	8.8	7.2	46.6667	7.7	Yes	Not stated	No	No	Yes	No	No	Yes	Yes	Yes	Not stated	No	No	Recovered	2	Probable
H2	2	Barbosa	2019	Brazil	44	Female		Deficient	Spectro	0.5	7	3	2	3	2	2	10.8	6.8		37.037	4	Yes	Yes	No	No	Yes	Yes	No	Yes	Yes	Yes	No	No	Yes	Recovered	1	Probable
H2	1	Barbosa	2019	Brazil	19	Male		Deficient	Spectro	0.5	7	3	2	3	2	3	14.6	9.9		32.1918	4.7	Yes	Yes	No	No	No	No	No	Yes	Yes	No	No	No	No	Recovered	3	Probable
C402	2	Abeyaratne	1968	Sri Lanka	5	Male		Deficient	Qual	0.25	5	4	1.25	4	1.25							Yes	Not stated	Not stated	Not stated	Not stated	Not stated	Not stated	Yes	Yes	Not stated	Not stated	Not stated	Not stated	Recovered	.	Uncertain
C402	3	Abeyaratne	1968	Sri Lanka	5	Male		Deficient	Qual	0.25	5	4	1.25	4	1.25			12.1				Yes	Not stated	Not stated	Not stated	Not stated	Not stated	Not stated	Yes	Yes	Not stated	Not stated	Not stated	Not stated	Recovered	.	Uncertain
C402	5	Abeyaratne	1968	Sri Lanka	12	Male		Deficient	Qual	0.25	5	4	1.25	4	1.25							Yes	Not stated	Not stated	Not stated	Not stated	Not stated	Not stated	Yes	Yes	Not stated	Not stated	Not stated	Not stated	Recovered	.	Uncertain
C402	6	Abeyaratne	1968	Sri Lanka	8	Female		Deficient	Qual	0.25	2	0	0.25	1	0.5			9.4				Yes	Not stated	Not stated	Not stated	Not stated	Not stated	Not stated	Yes	Yes	Not stated	Not stated	Not stated	Not stated	Recovered	.	Uncertain
C402	7	Abeyaratne	1968	Sri Lanka	5	Male		Deficient	Qual	0.25	4	3	1	3	1			9.4				Yes	Not stated	Not stated	Not stated	Not stated	Not stated	Not stated	Yes	Yes	Not stated	Not stated	Not stated	Not stated	Recovered	.	Uncertain
C402	8	Abeyaratne	1968	Sri Lanka	8	Male		Not stated	Not stated			1	NA	>2	NA							Yes	Not stated	Not stated	Not stated	Not stated	Not stated	Not stated	Yes	Yes	Not stated	Not stated	Not stated	Not stated	Recovered	.	Uncertain
C402	12	Abeyaratne	1968	Sri Lanka	5	Male		Deficient	Qual	0.25	4	3	1	4	1							Yes	Not stated	Not stated	Not stated	Not stated	Not stated	Not stated	Yes	Yes	Not stated	Not stated	Not stated	Not stated	Recovered	.	Uncertain
C402	13	Abeyaratne	1968	Sri Lanka	2	Male		Deficient	Qual	0.25	5	4	1.25	4	1.25							Yes	Not stated	Not stated	Not stated	Not stated	Not stated	Not stated	Yes	Yes	Not stated	Not stated	Not stated	Not stated	Recovered	.	Uncertain
C402	15	Abeyaratne	1968	Sri Lanka	2	Male		Normal	Qual	0.25	2	1	0.5	1	0.5			8				Yes	Not stated	Not stated	Not stated	Not stated	Not stated	Not stated	Yes	Yes	Not stated	Not stated	Not stated	Not stated	Recovered	.	Uncertain	WeeklyPQ
C402	16	Abeyaratne	1968	Sri Lanka	8	Female		Deficient	Qual			1	NA	>2	NA							Yes	Not stated	Not stated	Not stated	Not stated	Not stated	Not stated	Yes	Yes	Not stated	Not stated	Not stated	Not stated	Recovered	.	Uncertain
C402	19	Abeyaratne	1968	Sri Lanka	8	Male		Deficient	Qual	0.25	3	2	0.75	2	0.75							Yes	Not stated	Not stated	Not stated	Not stated	Not stated	Not stated	Yes	Yes	Not stated	Not stated	Not stated	Not stated	Recovered	.	Uncertain
C402	20	Abeyaratne	1968	Sri Lanka	9	Male		Deficient	Qual			2	NA	>3	NA			9.6				Yes	Not stated	Not stated	Not stated	Not stated	Not stated	Not stated	Yes	Yes	Not stated	Not stated	Not stated	Not stated	Recovered	.	Uncertain
B103	1	Kheng	2015	Malaysia	23	Male		Deficient	Qual	0.75	8w	3	0.75	5	0.75		10	7.2		28	2.8	Not stated	Not stated	Not stated	Not stated	Not stated	Not stated	Not stated	No	Not stated	Yes	Not stated	Not stated	Yes	Recovered	3	Probable
C410	1	Ziai	1967	Iran	6	Male		Deficient	Spectro	0.75	8w	NA	NA	NA	NA		12	5.6	5.6	53.3333	6.4	Not stated	Yes	Yes	Not stated	Not stated	Not stated	Not stated	Not stated	Yes	Not stated	Not stated	Not stated	Yes	Recovered	1	Probable
B139	3	Taylor	2019	Vietnam	20	Male		Deficient	Qual	1	7	4	5	4	5	6	15.3	6.4	6.4	58.1699	8.9	Yes	Yes	Yes	No	No	No	Not stated	Yes	Yes	No	Not stated	Not stated	Yes	Recovered	1	Probable
H3	1	Baird	2022	Indonesia	8	Female		Deficient	Spectro	1	7	4	4	4	4	7	12	8.3	4.7	60.8	7.3	Yes	Yes	Yes	Not stated	Not stated	Not stated	Not stated	Not stated	Yes	Not stated	Not stated	No	Yes	Recovered	1	Probable
C321	1	Chen	2017	Myanmar	18	Male		Deficient	Qual			0	NA	2	NA	14		3.4				Yes	Yes	No	Not stated	Not stated	Not stated	Not stated	Yes	Yes	Yes	Not stated	Not stated	Yes	Recovered	4	Probable
C402	21	Abeyaratne	1968	Sri Lanka	2	Male		Deficient	Qual			0	NA	>1	NA							Yes	Not stated	Not stated	Not stated	Not stated	Not stated	Not stated	Yes	Yes	Not stated	Not stated	Not stated	Not stated	Death	5	Possible
A577	2	Chu	2017	Thailand	21	Female		Intermediate	Spectro	1	7	NA	NA	4	5		7	4.8		31.4286	2.2	Yes	Yes	No	No	No	No	No	No	No	No	No	Not stated	Yes	Recovered	1	Probable
A577	1	Chu	2017	Thailand	13	Female		Intermediate	Spectro	1	7	NA	NA	4	5		9.3	5.6		39.785	3.7	Yes	Yes	No	No	No	No	No	No	No	No	No	Not stated	Yes	Recovered	1	Probable
A577	3	Chu	2019	Thailand	16	Female		Normal	Qual	1	7	1	2	3	4	3	13	9.4	8.6	33.8	4.4	Yes	Yes	No	No	Yes	Yes	Not Stated	Not Stated	No	Not stated	Not stated	No	No	Recovered	7	Possible
A752	1	Jones	1953	USA	19	Male		Not stated	Not stated	0.3	14	7	2.4	7	2.4		14.6	8.2	8.2	43.8356	6.4	Not stated	No	No	No	No	No	No	No	No	No	No	Not stated	Yes	Recovered	2	Probable
C402	9	Abeyaratne	1968	Sri Lanka	1	Male		Not stated	Not stated	0.25	2	1	0.5	3	0.5							Yes	Not stated	Not stated	Not stated	Not stated	Not stated	Not stated	Yes	Yes	Not stated	Not stated	Not stated	Not stated	Death	5	Possible
C402	1	Abeyaratne	1968	Sri Lanka	3	Female		Not stated	Not stated	0.25	5	4	1.25	4	1.25							Yes	Not stated	Not stated	Not stated	Not stated	Not stated	Not stated	Yes	Yes	Not stated	Not stated	Not stated	Not stated	Death	5	Possible

## Sheet: Notes
	Review1a	From WWARN systematic review, last updated Aug2021
		PROPSPERO CRD42020196604
		Total number of trials =276
		70 studies contributing data to Data1b included
	Review1b	Include PQ treatment arms in denominators of risk if:
			Partial or full supervision
			Started PQ early (within 7 days)
			PQ dose recorded
			>5 day PQ regimens
			Only Daily Dosing - Weekly dosing removed
		Also include No PQ arm as comparator (Only CQ, DP or AL)
		Data Extraction of SAEs (Columns N to Q)
		Total 124 Treatment Arms (47 No PQ, 32 LowDosePQ, 42 ModDosePQ, 3 HighDosePQ)
	Review1c	Line records of all Haemolytic SAEs
	Review2a	Cases reports from Systematic Review of all Serious events
		PROSPERO_CRD42020196604
		Hospitalisation, Transfusion, Dialysis, Death following PQ Radical cure
	Review2b	161 Case Reports of Serious SAEs
										`
